# Supplementary material for: Comparative analysis and implications of the chloroplast genomes of three thistles (Carduus L., Asteraceae)
Source: PeerJ. 2021 Jan 14;9:e10687. doi: 10.7717/peerj.10687 (PMC7811785; doi:10.7717/peerj.10687)
Supplement: Data S1 [file peerj-09-10687-s002.txt]

!Generated by Blast2GO
!Note: This is a beta function of Blast2GO
!Date: 20201124
!gaf-version: 2.0
UniProtKB	atpA	atpA		GO:0005524	UniProtKB:6FKF_C	IBA		F	TChain T, ATP synthase subunit alpha		Protein	taxon:3562	20201124	UniProtKB
UniProtKB	atpA	atpA		GO:0005886	UniProtKB:6FKF_C	IBA		C	TChain T, ATP synthase subunit alpha		Protein	taxon:3562	20201124	UniProtKB
UniProtKB	atpA	atpA		GO:0009535	UniProtKB:6FKF_C	IEA		C	TChain T, ATP synthase subunit alpha		Protein	taxon:3562	20201124	UniProtKB
UniProtKB	atpA	atpA		GO:0015986	UniProtKB:6FKF_C	IBA		P	TChain T, ATP synthase subunit alpha		Protein	taxon:3562	20201124	UniProtKB
UniProtKB	atpA	atpA		GO:0016887	UniProtKB:6FKF_C	IBA		F	TChain T, ATP synthase subunit alpha		Protein	taxon:3562	20201124	UniProtKB
UniProtKB	atpA	atpA		GO:0043531	UniProtKB:6FKF_C	IBA		F	TChain T, ATP synthase subunit alpha		Protein	taxon:3562	20201124	UniProtKB
UniProtKB	atpA	atpA		GO:0045261	UniProtKB:6FKF_C	IBA		C	TChain T, ATP synthase subunit alpha		Protein	taxon:3562	20201124	UniProtKB
UniProtKB	atpA	atpA		GO:0046933	UniProtKB:6FKF_C	IEA		F	TChain T, ATP synthase subunit alpha		Protein	taxon:3562	20201124	UniProtKB
UniProtKB	atpB	atpB		GO:0005524	UniProtKB:1FX0_B	IEA		F	TChain T, ATP synthase subunit alpha		Protein	taxon:3562	20201124	UniProtKB
UniProtKB	atpB	atpB		GO:0005753	UniProtKB:1FX0_B	IBA		C	TChain T, ATP synthase subunit alpha		Protein	taxon:3562	20201124	UniProtKB
UniProtKB	atpB	atpB		GO:0009535	UniProtKB:1FX0_B	IEA		C	TChain T, ATP synthase subunit alpha		Protein	taxon:3562	20201124	UniProtKB
UniProtKB	atpB	atpB		GO:0016887	UniProtKB:1FX0_B	IBA		F	TChain T, ATP synthase subunit alpha		Protein	taxon:3562	20201124	UniProtKB
UniProtKB	atpB	atpB		GO:0042776	UniProtKB:1FX0_B	IBA		P	TChain T, ATP synthase subunit alpha		Protein	taxon:3562	20201124	UniProtKB
UniProtKB	atpB	atpB		GO:0045261	UniProtKB:1FX0_B	IBA		C	TChain T, ATP synthase subunit alpha		Protein	taxon:3562	20201124	UniProtKB
UniProtKB	atpB	atpB		GO:0046933	UniProtKB:1FX0_B	IBA		F	TChain T, ATP synthase subunit alpha		Protein	taxon:3562	20201124	UniProtKB
UniProtKB	atpE	atpE		GO:0000275	UniProtKB:6FKH_e	IBA		C	eChain e, ATP synthase epsilon chain, chloroplastic		Protein	taxon:3562	20201124	UniProtKB
UniProtKB	atpE	atpE		GO:0009535	UniProtKB:6FKH_e	IEA		C	eChain e, ATP synthase epsilon chain, chloroplastic		Protein	taxon:3562	20201124	UniProtKB
UniProtKB	atpE	atpE		GO:0005524	UniProtKB:6FKH_e	IEA		F	eChain e, ATP synthase epsilon chain, chloroplastic		Protein	taxon:3562	20201124	UniProtKB
UniProtKB	atpE	atpE		GO:0046933	UniProtKB:6FKH_e	IBA		F	eChain e, ATP synthase epsilon chain, chloroplastic		Protein	taxon:3562	20201124	UniProtKB
UniProtKB	atpE	atpE		GO:0015986	UniProtKB:6FKH_e	IEA		P	eChain e, ATP synthase epsilon chain, chloroplastic		Protein	taxon:3562	20201124	UniProtKB
UniProtKB	atpF	atpF		GO:0009535	UniProtKB:6FKH_b	IEA		C	bChain b, ATP synthase subunit b, chloroplastic		Protein	taxon:3562	20201124	UniProtKB
UniProtKB	atpF	atpF		GO:0016021	UniProtKB:6FKH_b	IEA		C	bChain b, ATP synthase subunit b, chloroplastic		Protein	taxon:3562	20201124	UniProtKB
UniProtKB	atpF	atpF		GO:0045263	UniProtKB:6FKH_b	IEA		C	bChain b, ATP synthase subunit b, chloroplastic		Protein	taxon:3562	20201124	UniProtKB
UniProtKB	atpF	atpF		GO:0005524	UniProtKB:6FKH_b	IEA		F	bChain b, ATP synthase subunit b, chloroplastic		Protein	taxon:3562	20201124	UniProtKB
UniProtKB	atpF	atpF		GO:0046933	UniProtKB:6FKH_b	IEA		F	bChain b, ATP synthase subunit b, chloroplastic		Protein	taxon:3562	20201124	UniProtKB
UniProtKB	atpF	atpF		GO:0015986	UniProtKB:6FKH_b	IEA		P	bChain b, ATP synthase subunit b, chloroplastic		Protein	taxon:3562	20201124	UniProtKB
UniProtKB	atpH	atpH		GO:0009535	UniProtKB:6FKF_S	IEA		C	GChain G, ATP synthase subunit c, chloroplastic		Protein	taxon:3562	20201124	UniProtKB
UniProtKB	atpH	atpH		GO:0016021	UniProtKB:6FKF_S	IEA		C	GChain G, ATP synthase subunit c, chloroplastic		Protein	taxon:3562	20201124	UniProtKB
UniProtKB	atpH	atpH		GO:0045263	UniProtKB:6FKF_S	IBA		C	GChain G, ATP synthase subunit c, chloroplastic		Protein	taxon:3562	20201124	UniProtKB
UniProtKB	atpH	atpH		GO:0008289	UniProtKB:6FKF_S	IEA		F	GChain G, ATP synthase subunit c, chloroplastic		Protein	taxon:3562	20201124	UniProtKB
UniProtKB	atpH	atpH		GO:0046933	UniProtKB:6FKF_S	IBA		F	GChain G, ATP synthase subunit c, chloroplastic		Protein	taxon:3562	20201124	UniProtKB
UniProtKB	atpH	atpH		GO:0015986	UniProtKB:6FKF_S	IEA		P	GChain G, ATP synthase subunit c, chloroplastic		Protein	taxon:3562	20201124	UniProtKB
UniProtKB	atpI	atpI		GO:0005886	UniProtKB:6FKF_a	IEA		C	aChain a, ATP synthase subunit a, chloroplastic		Protein	taxon:3562	20201124	UniProtKB
UniProtKB	atpI	atpI		GO:0009535	UniProtKB:6FKF_a	IEA		C	aChain a, ATP synthase subunit a, chloroplastic		Protein	taxon:3562	20201124	UniProtKB
UniProtKB	atpI	atpI		GO:0016021	UniProtKB:6FKF_a	IEA		C	aChain a, ATP synthase subunit a, chloroplastic		Protein	taxon:3562	20201124	UniProtKB
UniProtKB	atpI	atpI		GO:0045263	UniProtKB:6FKF_a	IEA		C	aChain a, ATP synthase subunit a, chloroplastic		Protein	taxon:3562	20201124	UniProtKB
UniProtKB	atpI	atpI		GO:0046933	UniProtKB:6FKF_a	IEA		F	aChain a, ATP synthase subunit a, chloroplastic		Protein	taxon:3562	20201124	UniProtKB
UniProtKB	atpI	atpI		GO:0015986	UniProtKB:6FKF_a	IEA		P	aChain a, ATP synthase subunit a, chloroplastic		Protein	taxon:3562	20201124	UniProtKB
InterPro	petA	petA		GO:0009535	InterPro:6RQF_K	IEA		C	BChain B, Cytochrome f		Protein	taxon:3562	20201124	InterPro
InterPro	petA	petA		GO:0031361	InterPro:6RQF_K	IEA		C	BChain B, Cytochrome f		Protein	taxon:3562	20201124	InterPro
InterPro	petA	petA		GO:0005506	InterPro:6RQF_K	IEA		F	BChain B, Cytochrome f		Protein	taxon:3562	20201124	InterPro
InterPro	petA	petA		GO:0005515	InterPro:1Q90_A	IPI		F	BChain B, Cytochrome f		Protein	taxon:3055	20201124	InterPro
InterPro	petA	petA		GO:0009055	InterPro:6RQF_K	IEA		F	BChain B, Cytochrome f		Protein	taxon:3562	20201124	InterPro
InterPro	petA	petA		GO:0020037	InterPro:6RQF_K	IEA		F	BChain B, Cytochrome f		Protein	taxon:3562	20201124	InterPro
InterPro	petA	petA		GO:0015979	InterPro:6RQF_K	IEA		P	BChain B, Cytochrome f		Protein	taxon:3562	20201124	InterPro
InterPro	petA	petA		GO:0022900	InterPro:6RQF_K	IEA		P	BChain B, Cytochrome f		Protein	taxon:3562	20201124	InterPro
InterPro	petB	petB		GO:0009535	InterPro:6RQF_I	IEA		C	AChain A, Cytochrome b6		Protein	taxon:3562	20201124	InterPro
InterPro	petB	petB		GO:0016021	InterPro:6RQF_I	IEA		C	AChain A, Cytochrome b6		Protein	taxon:3562	20201124	InterPro
InterPro	petB	petB		GO:0045158	InterPro:6RQF_I	IEA		F	AChain A, Cytochrome b6		Protein	taxon:3562	20201124	InterPro
InterPro	petB	petB		GO:0046872	InterPro:6RQF_I	IEA		F	AChain A, Cytochrome b6		Protein	taxon:3562	20201124	InterPro
InterPro	petB	petB		GO:0015979	InterPro:6RQF_I	IEA		P	AChain A, Cytochrome b6		Protein	taxon:3562	20201124	InterPro
InterPro	petB	petB		GO:0022904	InterPro:6RQF_I	IEA		P	AChain A, Cytochrome b6		Protein	taxon:3562	20201124	InterPro
InterPro	petD	petD		GO:0009535	InterPro:6RQF_B	IEA		C	BChain B, Cytochrome b6-f complex subunit 4		Protein	taxon:3562	20201124	InterPro
InterPro	petD	petD		GO:0016021	InterPro:6RQF_B	IEA		C	BChain B, Cytochrome b6-f complex subunit 4		Protein	taxon:3562	20201124	InterPro
InterPro	petD	petD		GO:0045156	InterPro:6RQF_B	IEA		F	BChain B, Cytochrome b6-f complex subunit 4		Protein	taxon:3562	20201124	InterPro
InterPro	petD	petD		GO:0045158	InterPro:6RQF_B	IEA		F	BChain B, Cytochrome b6-f complex subunit 4		Protein	taxon:3562	20201124	InterPro
InterPro	petD	petD		GO:0009767	InterPro:6RQF_B	IEA		P	BChain B, Cytochrome b6-f complex subunit 4		Protein	taxon:3562	20201124	InterPro
InterPro	petG	petG		GO:0009512	InterPro:6RQF_O	IEA		C	GChain G, Cytochrome b6-f complex subunit 5		Protein	taxon:3562	20201124	InterPro
InterPro	petG	petG		GO:0009535	InterPro:6RQF_O	IEA		C	GChain G, Cytochrome b6-f complex subunit 5		Protein	taxon:3562	20201124	InterPro
InterPro	petG	petG		GO:0016021	InterPro:6RQF_O	IEA		C	GChain G, Cytochrome b6-f complex subunit 5		Protein	taxon:3562	20201124	InterPro
InterPro	petG	petG		GO:0045158	InterPro:6RQF_O	IEA		F	GChain G, Cytochrome b6-f complex subunit 5		Protein	taxon:3562	20201124	InterPro
InterPro	petG	petG		GO:0015979	InterPro:6RQF_O	IEA		P	GChain G, Cytochrome b6-f complex subunit 5		Protein	taxon:3562	20201124	InterPro
InterPro	petG	petG		GO:0017004	InterPro:6RQF_O	IEA		P	GChain G, Cytochrome b6-f complex subunit 5		Protein	taxon:3562	20201124	InterPro
InterPro	petG	petG		GO:0022900	InterPro:6RQF_O	IEA		P	GChain G, Cytochrome b6-f complex subunit 5		Protein	taxon:3562	20201124	InterPro
InterPro	psaA	psaA		GO:0009522	InterPro:5ZJI_A	IEA		C	AChain A, Photosystem I P700 chlorophyll a apoprotein A1		Protein	taxon:4577	20201124	InterPro
InterPro	psaA	psaA		GO:0009535	InterPro:5ZJI_A	IEA		C	AChain A, Photosystem I P700 chlorophyll a apoprotein A1		Protein	taxon:4577	20201124	InterPro
InterPro	psaA	psaA		GO:0016021	InterPro:5ZJI_A	IEA		C	AChain A, Photosystem I P700 chlorophyll a apoprotein A1		Protein	taxon:4577	20201124	InterPro
InterPro	psaA	psaA		GO:0000287	InterPro:5ZJI_A	IEA		F	AChain A, Photosystem I P700 chlorophyll a apoprotein A1		Protein	taxon:4577	20201124	InterPro
InterPro	psaA	psaA		GO:0005515	InterPro:6IJJ_A	IPI		F	AChain A, Photosystem I P700 chlorophyll a apoprotein A1		Protein	taxon:3055	20201124	InterPro
InterPro	psaA	psaA		GO:0009055	InterPro:5ZJI_A	IEA		F	AChain A, Photosystem I P700 chlorophyll a apoprotein A1		Protein	taxon:4577	20201124	InterPro
InterPro	psaA	psaA		GO:0016168	InterPro:5ZJI_A	IEA		F	AChain A, Photosystem I P700 chlorophyll a apoprotein A1		Protein	taxon:4577	20201124	InterPro
InterPro	psaA	psaA		GO:0051539	InterPro:5ZJI_A	IEA		F	AChain A, Photosystem I P700 chlorophyll a apoprotein A1		Protein	taxon:4577	20201124	InterPro
InterPro	psaA	psaA		GO:0015979	InterPro:5ZJI_A	IEA		P	AChain A, Photosystem I P700 chlorophyll a apoprotein A1		Protein	taxon:4577	20201124	InterPro
InterPro	psaA	psaA		GO:0018298	InterPro:5ZJI_A	IEA		P	AChain A, Photosystem I P700 chlorophyll a apoprotein A1		Protein	taxon:4577	20201124	InterPro
InterPro	psaA	psaA		GO:0022900	InterPro:5ZJI_A	IEA		P	AChain A, Photosystem I P700 chlorophyll a apoprotein A1		Protein	taxon:4577	20201124	InterPro
UniProtKB	psaB	psaB		GO:0009522	UniProtKB:2O01_B	IEA		C	BChain B, Photosystem I P700 chlorophyll a apoprotein A2		Protein	taxon:3888	20201124	UniProtKB
UniProtKB	psaB	psaB		GO:0009535	UniProtKB:2O01_B	IEA		C	BChain B, Photosystem I P700 chlorophyll a apoprotein A2		Protein	taxon:3888	20201124	UniProtKB
UniProtKB	psaB	psaB		GO:0016021	UniProtKB:2O01_B	IEA		C	BChain B, Photosystem I P700 chlorophyll a apoprotein A2		Protein	taxon:3888	20201124	UniProtKB
UniProtKB	psaB	psaB		GO:0000287	UniProtKB:2O01_B	IEA		F	BChain B, Photosystem I P700 chlorophyll a apoprotein A2		Protein	taxon:3888	20201124	UniProtKB
UniProtKB	psaB	psaB		GO:0009055	UniProtKB:2O01_B	IEA		F	BChain B, Photosystem I P700 chlorophyll a apoprotein A2		Protein	taxon:3888	20201124	UniProtKB
UniProtKB	psaB	psaB		GO:0016168	UniProtKB:2O01_B	IEA		F	BChain B, Photosystem I P700 chlorophyll a apoprotein A2		Protein	taxon:3888	20201124	UniProtKB
UniProtKB	psaB	psaB		GO:0051539	UniProtKB:2O01_B	IEA		F	BChain B, Photosystem I P700 chlorophyll a apoprotein A2		Protein	taxon:3888	20201124	UniProtKB
UniProtKB	psaB	psaB		GO:0015979	UniProtKB:2O01_B	IEA		P	BChain B, Photosystem I P700 chlorophyll a apoprotein A2		Protein	taxon:3888	20201124	UniProtKB
UniProtKB	psaB	psaB		GO:0018298	UniProtKB:2O01_B	IEA		P	BChain B, Photosystem I P700 chlorophyll a apoprotein A2		Protein	taxon:3888	20201124	UniProtKB
UniProtKB	psaB	psaB		GO:0022900	UniProtKB:2O01_B	IEA		P	BChain B, Photosystem I P700 chlorophyll a apoprotein A2		Protein	taxon:3888	20201124	UniProtKB
InterPro	psaC	psaC		GO:0009522	InterPro:4RKU_C	IEA		C	CChain C, PHOTOSYSTEM I IRON-SULFUR CENTER		Protein	taxon:3888	20201124	InterPro
InterPro	psaC	psaC		GO:0009535	InterPro:4RKU_C	IEA		C	CChain C, PHOTOSYSTEM I IRON-SULFUR CENTER		Protein	taxon:3888	20201124	InterPro
InterPro	psaC	psaC		GO:0009055	InterPro:4RKU_C	IEA		F	CChain C, PHOTOSYSTEM I IRON-SULFUR CENTER		Protein	taxon:3888	20201124	InterPro
InterPro	psaC	psaC		GO:0046872	InterPro:4RKU_C	IEA		F	CChain C, PHOTOSYSTEM I IRON-SULFUR CENTER		Protein	taxon:3888	20201124	InterPro
InterPro	psaC	psaC		GO:0051539	InterPro:4RKU_C	IEA		F	CChain C, PHOTOSYSTEM I IRON-SULFUR CENTER		Protein	taxon:3888	20201124	InterPro
InterPro	psaC	psaC		GO:0009773	InterPro:4RKU_C	IEA		P	CChain C, PHOTOSYSTEM I IRON-SULFUR CENTER		Protein	taxon:3888	20201124	InterPro
UniProtKB	psaI	psaI		GO:0009522	UniProtKB:2WSC_I	IEA		C	IChain I, Photosystem I reaction center subunit VIII		Protein	taxon:3888	20201124	UniProtKB
UniProtKB	psaI	psaI		GO:0009535	UniProtKB:2WSC_I	IEA		C	IChain I, Photosystem I reaction center subunit VIII		Protein	taxon:3888	20201124	UniProtKB
UniProtKB	psaI	psaI		GO:0016021	UniProtKB:2WSC_I	IEA		C	IChain I, Photosystem I reaction center subunit VIII		Protein	taxon:3888	20201124	UniProtKB
UniProtKB	psaI	psaI		GO:0015979	UniProtKB:2WSC_I	IEA		P	IChain I, Photosystem I reaction center subunit VIII		Protein	taxon:3888	20201124	UniProtKB
UniProtKB	psaJ	psaJ		GO:0009522	UniProtKB:2WSC_J	IEA		C	JChain J, PHOTOSYSTEM I REACTION CENTER SUBUNIT IX		Protein	taxon:3562	20201124	UniProtKB
UniProtKB	psaJ	psaJ		GO:0009535	UniProtKB:2WSC_J	IEA		C	JChain J, PHOTOSYSTEM I REACTION CENTER SUBUNIT IX		Protein	taxon:3562	20201124	UniProtKB
UniProtKB	psaJ	psaJ		GO:0016021	UniProtKB:2WSC_J	IEA		C	JChain J, PHOTOSYSTEM I REACTION CENTER SUBUNIT IX		Protein	taxon:3562	20201124	UniProtKB
UniProtKB	psaJ	psaJ		GO:0015979	UniProtKB:2WSC_J	IEA		P	JChain J, PHOTOSYSTEM I REACTION CENTER SUBUNIT IX		Protein	taxon:3562	20201124	UniProtKB
UniProtKB	psbA	psbA		GO:0009523	UniProtKB:3JCU_A	IEA		C	AChain A, Photosystem II protein D1		Protein	taxon:3562	20201124	UniProtKB
UniProtKB	psbA	psbA		GO:0009535	UniProtKB:3JCU_A	IEA		C	AChain A, Photosystem II protein D1		Protein	taxon:3562	20201124	UniProtKB
UniProtKB	psbA	psbA		GO:0016021	UniProtKB:3JCU_A	IEA		C	AChain A, Photosystem II protein D1		Protein	taxon:3562	20201124	UniProtKB
UniProtKB	psbA	psbA		GO:0005506	UniProtKB:3JCU_A	IEA		F	AChain A, Photosystem II protein D1		Protein	taxon:3562	20201124	UniProtKB
UniProtKB	psbA	psbA		GO:0016168	UniProtKB:3JCU_A	IEA		F	AChain A, Photosystem II protein D1		Protein	taxon:3562	20201124	UniProtKB
UniProtKB	psbA	psbA		GO:0016682	UniProtKB:3JCU_A	IEA		F	AChain A, Photosystem II protein D1		Protein	taxon:3562	20201124	UniProtKB
UniProtKB	psbA	psbA		GO:0045156	UniProtKB:3JCU_A	IEA		F	AChain A, Photosystem II protein D1		Protein	taxon:3562	20201124	UniProtKB
UniProtKB	psbA	psbA		GO:0009635	UniProtKB:3JCU_A	IEA		P	AChain A, Photosystem II protein D1		Protein	taxon:3562	20201124	UniProtKB
UniProtKB	psbA	psbA		GO:0009772	UniProtKB:3JCU_A	IEA		P	AChain A, Photosystem II protein D1		Protein	taxon:3562	20201124	UniProtKB
UniProtKB	psbA	psbA		GO:0018298	UniProtKB:3JCU_A	IEA		P	AChain A, Photosystem II protein D1		Protein	taxon:3562	20201124	UniProtKB
UniProtKB	psbB	psbB		GO:0009523	UniProtKB:3JCU_b	IEA		C	BChain B, Photosystem II CP47 reaction center protein		Protein	taxon:3562	20201124	UniProtKB
UniProtKB	psbB	psbB		GO:0009535	UniProtKB:3JCU_b	IEA		C	BChain B, Photosystem II CP47 reaction center protein		Protein	taxon:3562	20201124	UniProtKB
UniProtKB	psbB	psbB		GO:0016021	UniProtKB:3JCU_b	IEA		C	BChain B, Photosystem II CP47 reaction center protein		Protein	taxon:3562	20201124	UniProtKB
UniProtKB	psbB	psbB		GO:0016168	UniProtKB:3JCU_b	IEA		F	BChain B, Photosystem II CP47 reaction center protein		Protein	taxon:3562	20201124	UniProtKB
UniProtKB	psbB	psbB		GO:0045156	UniProtKB:3JCU_b	IEA		F	BChain B, Photosystem II CP47 reaction center protein		Protein	taxon:3562	20201124	UniProtKB
UniProtKB	psbB	psbB		GO:0009772	UniProtKB:3JCU_b	IEA		P	BChain B, Photosystem II CP47 reaction center protein		Protein	taxon:3562	20201124	UniProtKB
UniProtKB	psbB	psbB		GO:0018298	UniProtKB:3JCU_b	IEA		P	BChain B, Photosystem II CP47 reaction center protein		Protein	taxon:3562	20201124	UniProtKB
UniProtKB	psbC	psbC		GO:0009535	UniProtKB:5MDX_c	IEA		C	CChain C, Photosystem II CP43 reaction center protein		Protein	taxon:3702	20201124	UniProtKB
UniProtKB	psbC	psbC		GO:0009539	UniProtKB:5MDX_c	TAS		C	CChain C, Photosystem II CP43 reaction center protein		Protein	taxon:3702	20201124	UniProtKB
UniProtKB	psbC	psbC		GO:0010287	UniProtKB:5MDX_c	IDA		C	CChain C, Photosystem II CP43 reaction center protein		Protein	taxon:3702	20201124	UniProtKB
UniProtKB	psbC	psbC		GO:0016021	UniProtKB:5MDX_c	IEA		C	CChain C, Photosystem II CP43 reaction center protein		Protein	taxon:3702	20201124	UniProtKB
UniProtKB	psbC	psbC		GO:0005515	UniProtKB:5MDX_c	IPI		F	CChain C, Photosystem II CP43 reaction center protein		Protein	taxon:3702	20201124	UniProtKB
UniProtKB	psbC	psbC		GO:0016168	UniProtKB:5MDX_c	IEA		F	CChain C, Photosystem II CP43 reaction center protein		Protein	taxon:3702	20201124	UniProtKB
UniProtKB	psbC	psbC		GO:0045156	UniProtKB:5MDX_c	IEA		F	CChain C, Photosystem II CP43 reaction center protein		Protein	taxon:3702	20201124	UniProtKB
UniProtKB	psbC	psbC		GO:0046872	UniProtKB:5MDX_c	IEA		F	CChain C, Photosystem II CP43 reaction center protein		Protein	taxon:3888	20201124	UniProtKB
UniProtKB	psbC	psbC		GO:0009772	UniProtKB:5MDX_c	IEA		P	CChain C, Photosystem II CP43 reaction center protein		Protein	taxon:3702	20201124	UniProtKB
UniProtKB	psbC	psbC		GO:0018298	UniProtKB:5MDX_c	IEA		P	CChain C, Photosystem II CP43 reaction center protein		Protein	taxon:3702	20201124	UniProtKB
UniProtKB	psbD	psbD		GO:0009523	UniProtKB:5MDX_D	IEA		C	DChain D, Photosystem II D2 protein		Protein	taxon:3702	20201124	UniProtKB
UniProtKB	psbD	psbD		GO:0009535	UniProtKB:5MDX_D	IEA		C	DChain D, Photosystem II D2 protein		Protein	taxon:3702	20201124	UniProtKB
UniProtKB	psbD	psbD		GO:0010287	UniProtKB:5MDX_D	IDA		C	DChain D, Photosystem II D2 protein		Protein	taxon:3702	20201124	UniProtKB
UniProtKB	psbD	psbD		GO:0016021	UniProtKB:5MDX_D	IEA		C	DChain D, Photosystem II D2 protein		Protein	taxon:3702	20201124	UniProtKB
UniProtKB	psbD	psbD		GO:0005506	UniProtKB:5MDX_D	IEA		F	DChain D, Photosystem II D2 protein		Protein	taxon:3702	20201124	UniProtKB
UniProtKB	psbD	psbD		GO:0005515	UniProtKB:5MDX_D	IPI		F	DChain D, Photosystem II D2 protein		Protein	taxon:3702	20201124	UniProtKB
UniProtKB	psbD	psbD		GO:0016168	UniProtKB:5MDX_D	IEA		F	DChain D, Photosystem II D2 protein		Protein	taxon:3702	20201124	UniProtKB
UniProtKB	psbD	psbD		GO:0045156	UniProtKB:5MDX_D	IEA		F	DChain D, Photosystem II D2 protein		Protein	taxon:3702	20201124	UniProtKB
UniProtKB	psbD	psbD		GO:0009772	UniProtKB:5MDX_D	IEA		P	DChain D, Photosystem II D2 protein		Protein	taxon:3702	20201124	UniProtKB
UniProtKB	psbD	psbD		GO:0018298	UniProtKB:5MDX_D	IEA		P	DChain D, Photosystem II D2 protein		Protein	taxon:3702	20201124	UniProtKB
UniProtKB	psbE	psbE		GO:0009535	UniProtKB:3JCU_E	IEA		C	EChain E, Cytochrome b559 subunit alpha		Protein	taxon:3562	20201124	UniProtKB
UniProtKB	psbE	psbE		GO:0009539	UniProtKB:3JCU_E	IEA		C	EChain E, Cytochrome b559 subunit alpha		Protein	taxon:3562	20201124	UniProtKB
UniProtKB	psbE	psbE		GO:0016021	UniProtKB:3JCU_E	IEA		C	EChain E, Cytochrome b559 subunit alpha		Protein	taxon:3562	20201124	UniProtKB
UniProtKB	psbE	psbE		GO:0005506	UniProtKB:3JCU_E	IEA		F	EChain E, Cytochrome b559 subunit alpha		Protein	taxon:3562	20201124	UniProtKB
UniProtKB	psbE	psbE		GO:0009055	UniProtKB:3JCU_E	IEA		F	EChain E, Cytochrome b559 subunit alpha		Protein	taxon:3562	20201124	UniProtKB
UniProtKB	psbE	psbE		GO:0020037	UniProtKB:3JCU_E	IEA		F	EChain E, Cytochrome b559 subunit alpha		Protein	taxon:3562	20201124	UniProtKB
UniProtKB	psbE	psbE		GO:0009767	UniProtKB:3JCU_E	IEA		P	EChain E, Cytochrome b559 subunit alpha		Protein	taxon:3562	20201124	UniProtKB
UniProtKB	psbF	psbF		GO:0009535	UniProtKB:3JCU_F	IEA		C	FChain F, Cytochrome b559 subunit beta, PsbF		Protein	taxon:3562	20201124	UniProtKB
UniProtKB	psbF	psbF		GO:0009539	UniProtKB:3JCU_F	IEA		C	FChain F, Cytochrome b559 subunit beta, PsbF		Protein	taxon:3562	20201124	UniProtKB
UniProtKB	psbF	psbF		GO:0016021	UniProtKB:3JCU_F	IEA		C	FChain F, Cytochrome b559 subunit beta, PsbF		Protein	taxon:3562	20201124	UniProtKB
UniProtKB	psbF	psbF		GO:0005506	UniProtKB:3JCU_F	IEA		F	FChain F, Cytochrome b559 subunit beta, PsbF		Protein	taxon:3562	20201124	UniProtKB
UniProtKB	psbF	psbF		GO:0009055	UniProtKB:3JCU_F	IEA		F	FChain F, Cytochrome b559 subunit beta, PsbF		Protein	taxon:3562	20201124	UniProtKB
UniProtKB	psbF	psbF		GO:0020037	UniProtKB:3JCU_F	IEA		F	FChain F, Cytochrome b559 subunit beta, PsbF		Protein	taxon:3562	20201124	UniProtKB
UniProtKB	psbF	psbF		GO:0009767	UniProtKB:3JCU_F	IEA		P	FChain F, Cytochrome b559 subunit beta, PsbF		Protein	taxon:3562	20201124	UniProtKB
UniProtKB	psbH	psbH		GO:0009523	UniProtKB:3JCU_h	IEA		C	HChain H, Photosystem II reaction center protein H		Protein	taxon:3562	20201124	UniProtKB
UniProtKB	psbH	psbH		GO:0009535	UniProtKB:3JCU_h	IEA		C	HChain H, Photosystem II reaction center protein H		Protein	taxon:3562	20201124	UniProtKB
UniProtKB	psbH	psbH		GO:0016021	UniProtKB:3JCU_h	IEA		C	HChain H, Photosystem II reaction center protein H		Protein	taxon:3562	20201124	UniProtKB
UniProtKB	psbH	psbH		GO:0042301	UniProtKB:3JCU_h	IEA		F	HChain H, Photosystem II reaction center protein H		Protein	taxon:3562	20201124	UniProtKB
UniProtKB	psbH	psbH		GO:0015979	UniProtKB:3JCU_h	IEA		P	HChain H, Photosystem II reaction center protein H		Protein	taxon:3562	20201124	UniProtKB
UniProtKB	psbH	psbH		GO:0050821	UniProtKB:3JCU_h	IEA		P	HChain H, Photosystem II reaction center protein H		Protein	taxon:3562	20201124	UniProtKB
UniProtKB	psbI	psbI		GO:0009535	UniProtKB:3JCU_I	IEA		C	IChain I, Photosystem II reaction center protein I		Protein	taxon:3562	20201124	UniProtKB
UniProtKB	psbI	psbI		GO:0009539	UniProtKB:3JCU_I	IEA		C	IChain I, Photosystem II reaction center protein I		Protein	taxon:3562	20201124	UniProtKB
UniProtKB	psbI	psbI		GO:0016021	UniProtKB:3JCU_I	IEA		C	IChain I, Photosystem II reaction center protein I		Protein	taxon:3562	20201124	UniProtKB
UniProtKB	psbI	psbI		GO:0015979	UniProtKB:3JCU_I	IEA		P	IChain I, Photosystem II reaction center protein I		Protein	taxon:3562	20201124	UniProtKB
UniProtKB	psbK	psbK		GO:0009535	UniProtKB:3JCU_K	IEA		C	KChain K, Photosystem II reaction center protein K		Protein	taxon:3562	20201124	UniProtKB
UniProtKB	psbK	psbK		GO:0009539	UniProtKB:3JCU_K	IEA		C	KChain K, Photosystem II reaction center protein K		Protein	taxon:3562	20201124	UniProtKB
UniProtKB	psbK	psbK		GO:0016021	UniProtKB:3JCU_K	IEA		C	KChain K, Photosystem II reaction center protein K		Protein	taxon:3562	20201124	UniProtKB
UniProtKB	psbK	psbK		GO:0015979	UniProtKB:3JCU_K	IEA		P	KChain K, Photosystem II reaction center protein K		Protein	taxon:3562	20201124	UniProtKB
UniProtKB	psbL	psbL		GO:0009535	UniProtKB:3JCU_l	IEA		C	LChain L, Photosystem II reaction center protein L		Protein	taxon:3562	20201124	UniProtKB
UniProtKB	psbL	psbL		GO:0009539	UniProtKB:3JCU_l	IEA		C	LChain L, Photosystem II reaction center protein L		Protein	taxon:3562	20201124	UniProtKB
UniProtKB	psbL	psbL		GO:0016021	UniProtKB:3JCU_l	IEA		C	LChain L, Photosystem II reaction center protein L		Protein	taxon:3562	20201124	UniProtKB
UniProtKB	psbL	psbL		GO:0015979	UniProtKB:3JCU_l	IEA		P	LChain L, Photosystem II reaction center protein L		Protein	taxon:3562	20201124	UniProtKB
UniProtKB	psbM	psbM		GO:0009523	UniProtKB:3JCU_M	IEA		C	MChain M, Photosystem II reaction center protein M		Protein	taxon:3562	20201124	UniProtKB
UniProtKB	psbM	psbM		GO:0009535	UniProtKB:3JCU_M	IEA		C	MChain M, Photosystem II reaction center protein M		Protein	taxon:3562	20201124	UniProtKB
UniProtKB	psbM	psbM		GO:0016021	UniProtKB:3JCU_M	IEA		C	MChain M, Photosystem II reaction center protein M		Protein	taxon:3562	20201124	UniProtKB
UniProtKB	psbM	psbM		GO:0019684	UniProtKB:3JCU_M	IEA		P	MChain M, Photosystem II reaction center protein M		Protein	taxon:3562	20201124	UniProtKB
UniProtKB	psbT	psbT		GO:0009535	UniProtKB:3JCU_t	IEA		C	TChain T, Photosystem II reaction center protein T		Protein	taxon:3562	20201124	UniProtKB
UniProtKB	psbT	psbT		GO:0009539	UniProtKB:3JCU_t	IEA		C	TChain T, Photosystem II reaction center protein T		Protein	taxon:3562	20201124	UniProtKB
UniProtKB	psbT	psbT		GO:0016021	UniProtKB:3JCU_t	IEA		C	TChain T, Photosystem II reaction center protein T		Protein	taxon:3562	20201124	UniProtKB
UniProtKB	psbT	psbT		GO:0015979	UniProtKB:3JCU_t	IEA		P	TChain T, Photosystem II reaction center protein T		Protein	taxon:3562	20201124	UniProtKB
UniProtKB	psbZ	psbZ		GO:0042549	UniProtKB:3JCU_z	IEA		P	ZChain Z, Photosystem II reaction center protein Z		Protein	taxon:3562	20201124	UniProtKB
UniProtKB	psbZ	psbZ		GO:0009539	UniProtKB:3JCU_z	IEA		C	ZChain Z, Photosystem II reaction center protein Z		Protein	taxon:3562	20201124	UniProtKB
UniProtKB	psbZ	psbZ		GO:0016021	UniProtKB:3JCU_z	IEA		C	ZChain Z, Photosystem II reaction center protein Z		Protein	taxon:3562	20201124	UniProtKB
UniProtKB	psbZ	psbZ		GO:0009535	UniProtKB:3JCU_z	IEA		C	ZChain Z, Photosystem II reaction center protein Z		Protein	taxon:3562	20201124	UniProtKB
InterPro	rbcL	rbcL		GO:0009535	InterPro:5IU0_A	IDA		C	AChain A, Ribulose Bisphosphate Carboxylase Large Chain		Protein	taxon:3702	20201124	InterPro
InterPro	rbcL	rbcL		GO:0009941	InterPro:5IU0_A	IDA		C	AChain A, Ribulose Bisphosphate Carboxylase Large Chain		Protein	taxon:3702	20201124	InterPro
InterPro	rbcL	rbcL		GO:0000287	InterPro:5IU0_A	IEA		F	AChain A, Ribulose Bisphosphate Carboxylase Large Chain		Protein	taxon:3702	20201124	InterPro
InterPro	rbcL	rbcL		GO:0004497	InterPro:5IU0_A	IEA		F	AChain A, Ribulose Bisphosphate Carboxylase Large Chain		Protein	taxon:3702	20201124	InterPro
InterPro	rbcL	rbcL		GO:0016984	InterPro:5IU0_A	IEA		F	AChain A, Ribulose Bisphosphate Carboxylase Large Chain		Protein	taxon:3702	20201124	InterPro
InterPro	rbcL	rbcL		GO:0009737	InterPro:5IU0_A	IEP		P	AChain A, Ribulose Bisphosphate Carboxylase Large Chain		Protein	taxon:3702	20201124	InterPro
InterPro	rbcL	rbcL		GO:0009853	InterPro:5IU0_A	IEA		P	AChain A, Ribulose Bisphosphate Carboxylase Large Chain		Protein	taxon:3702	20201124	InterPro
InterPro	rbcL	rbcL		GO:0019253	InterPro:5IU0_A	IEA		P	AChain A, Ribulose Bisphosphate Carboxylase Large Chain		Protein	taxon:3702	20201124	InterPro
InterPro	rbcL	rbcL		GO:0046686	InterPro:5IU0_A	IEP		P	AChain A, Ribulose Bisphosphate Carboxylase Large Chain		Protein	taxon:3702	20201124	InterPro
InterPro	rbcL	rbcL		GO:0055114	InterPro:5IU0_A	IEA		P	AChain A, Ribulose Bisphosphate Carboxylase Large Chain		Protein	taxon:3702	20201124	InterPro
GO_Central	rpl2	rpl2		GO:0009507	GO_REF:5H1S_E	IEA		C	CChain C, 50S ribosomal protein L2, chloroplastic		Protein	taxon:3562	20201124	GO_Central
GO_Central	rpl2	rpl2		GO:0022625	GO_REF:5H1S_E	IBA		C	CChain C, 50S ribosomal protein L2, chloroplastic		Protein	taxon:3562	20201124	GO_Central
GO_Central	rpl2	rpl2		GO:0003735	GO_REF:5H1S_E	IBA		F	CChain C, 50S ribosomal protein L2, chloroplastic		Protein	taxon:3562	20201124	GO_Central
GO_Central	rpl2	rpl2		GO:0016740	GO_REF:5H1S_E	IEA		F	CChain C, 50S ribosomal protein L2, chloroplastic		Protein	taxon:3562	20201124	GO_Central
GO_Central	rpl2	rpl2		GO:0019843	GO_REF:5H1S_E	IEA		F	CChain C, 50S ribosomal protein L2, chloroplastic		Protein	taxon:3562	20201124	GO_Central
GO_Central	rpl2	rpl2		GO:0002181	GO_REF:5H1S_E	IBA		P	CChain C, 50S ribosomal protein L2, chloroplastic		Protein	taxon:3562	20201124	GO_Central
UniProtKB	rpl14	rpl14		GO:0005762	UniProtKB:5MLC_M	IBA		C	LChain L, 50S ribosomal protein L14, chloroplastic		Protein	taxon:3562	20201124	UniProtKB
UniProtKB	rpl14	rpl14		GO:0009507	UniProtKB:5MLC_M	IEA		C	LChain L, 50S ribosomal protein L14, chloroplastic		Protein	taxon:3562	20201124	UniProtKB
UniProtKB	rpl14	rpl14		GO:0003735	UniProtKB:5MLC_M	IBA		F	LChain L, 50S ribosomal protein L14, chloroplastic		Protein	taxon:3562	20201124	UniProtKB
UniProtKB	rpl14	rpl14		GO:0070180	UniProtKB:5MLC_M	IBA		F	LChain L, 50S ribosomal protein L14, chloroplastic		Protein	taxon:3562	20201124	UniProtKB
UniProtKB	rpl14	rpl14		GO:0006412	UniProtKB:5MLC_M	IEA		P	LChain L, 50S ribosomal protein L14, chloroplastic		Protein	taxon:3562	20201124	UniProtKB
InterPro	rpl16	rpl16		GO:0005762	InterPro:5MLC_O	IBA		C	NChain N, 50S ribosomal protein L16, chloroplastic		Protein	taxon:3562	20201124	InterPro
InterPro	rpl16	rpl16		GO:0009507	InterPro:5MLC_O	IEA		C	NChain N, 50S ribosomal protein L16, chloroplastic		Protein	taxon:3562	20201124	InterPro
InterPro	rpl16	rpl16		GO:0003735	InterPro:5MLC_O	IEA		F	NChain N, 50S ribosomal protein L16, chloroplastic		Protein	taxon:3562	20201124	InterPro
InterPro	rpl16	rpl16		GO:0019843	InterPro:5MLC_O	IEA		F	NChain N, 50S ribosomal protein L16, chloroplastic		Protein	taxon:3562	20201124	InterPro
InterPro	rpl16	rpl16		GO:0032543	InterPro:5MLC_O	IBA		P	NChain N, 50S ribosomal protein L16, chloroplastic		Protein	taxon:3562	20201124	InterPro
UniProtKB	rpl20	rpl20		GO:0005840	UniProtKB:5MLC_S	IEA		C	RChain R, 50S ribosomal protein L20, chloroplastic		Protein	taxon:3562	20201124	UniProtKB
UniProtKB	rpl20	rpl20		GO:0009507	UniProtKB:5MLC_S	IEA		C	RChain R, 50S ribosomal protein L20, chloroplastic		Protein	taxon:3562	20201124	UniProtKB
UniProtKB	rpl20	rpl20		GO:0003735	UniProtKB:5MLC_S	IEA		F	RChain R, 50S ribosomal protein L20, chloroplastic		Protein	taxon:3562	20201124	UniProtKB
UniProtKB	rpl20	rpl20		GO:0019843	UniProtKB:5MLC_S	IEA		F	RChain R, 50S ribosomal protein L20, chloroplastic		Protein	taxon:3562	20201124	UniProtKB
UniProtKB	rpl20	rpl20		GO:0000027	UniProtKB:5MLC_S	IEA		P	RChain R, 50S ribosomal protein L20, chloroplastic		Protein	taxon:3562	20201124	UniProtKB
UniProtKB	rpl20	rpl20		GO:0006412	UniProtKB:5MLC_S	IEA		P	RChain R, 50S ribosomal protein L20, chloroplastic		Protein	taxon:3562	20201124	UniProtKB
UniProtKB	rpl22	rpl22		GO:0009507	UniProtKB:5H1S_U	IEA		C	TChain T, 50S ribosomal protein L22, chloroplastic		Protein	taxon:3562	20201124	UniProtKB
UniProtKB	rpl22	rpl22		GO:0015934	UniProtKB:5H1S_U	IEA		C	TChain T, 50S ribosomal protein L22, chloroplastic		Protein	taxon:3562	20201124	UniProtKB
UniProtKB	rpl22	rpl22		GO:0003735	UniProtKB:5H1S_U	IEA		F	TChain T, 50S ribosomal protein L22, chloroplastic		Protein	taxon:3562	20201124	UniProtKB
UniProtKB	rpl22	rpl22		GO:0019843	UniProtKB:5H1S_U	IEA		F	TChain T, 50S ribosomal protein L22, chloroplastic		Protein	taxon:3562	20201124	UniProtKB
UniProtKB	rpl22	rpl22		GO:0006412	UniProtKB:5H1S_U	IEA		P	TChain T, 50S ribosomal protein L22, chloroplastic		Protein	taxon:3562	20201124	UniProtKB
UniProtKB	rpl22	rpl22		GO:0042255	UniProtKB:5H1S_U	IBA		P	TChain T, 50S ribosomal protein L22, chloroplastic		Protein	taxon:3562	20201124	UniProtKB
InterPro	rpl33	rpl33		GO:0005840	InterPro:5MMM_2	IEA		C	2Chain 2, 50S ribosomal protein L33, chloroplastic		Protein	taxon:3562	20201124	InterPro
InterPro	rpl33	rpl33		GO:0009507	InterPro:5MMM_2	IEA		C	2Chain 2, 50S ribosomal protein L33, chloroplastic		Protein	taxon:3562	20201124	InterPro
InterPro	rpl33	rpl33		GO:0003735	InterPro:5MMM_2	IEA		F	2Chain 2, 50S ribosomal protein L33, chloroplastic		Protein	taxon:3562	20201124	InterPro
InterPro	rpl33	rpl33		GO:0006412	InterPro:5MMM_2	IEA		P	2Chain 2, 50S ribosomal protein L33, chloroplastic		Protein	taxon:3562	20201124	InterPro
InterPro	rpl36	rpl36		GO:0005840	InterPro:5X8T_5	IEA		C	5Chain 5, 50S ribosomal protein L36, chloroplastic		Protein	taxon:3562	20201124	InterPro
InterPro	rpl36	rpl36		GO:0009507	InterPro:5X8T_5	IEA		C	5Chain 5, 50S ribosomal protein L36, chloroplastic		Protein	taxon:3562	20201124	InterPro
InterPro	rpl36	rpl36		GO:0003735	InterPro:5X8T_5	IEA		F	5Chain 5, 50S ribosomal protein L36, chloroplastic		Protein	taxon:3562	20201124	InterPro
InterPro	rpl36	rpl36		GO:0006412	InterPro:5X8T_5	IEA		P	5Chain 5, 50S ribosomal protein L36, chloroplastic		Protein	taxon:3562	20201124	InterPro
InterPro	rps2	rps2		GO:0009507	InterPro:5MMJ_b	IEA		C	bChain b, 30S ribosomal protein S2, chloroplastic		Protein	taxon:3562	20201124	InterPro
InterPro	rps2	rps2		GO:0022627	InterPro:5MMJ_b	IBA		C	bChain b, 30S ribosomal protein S2, chloroplastic		Protein	taxon:3562	20201124	InterPro
InterPro	rps2	rps2		GO:0003735	InterPro:5MMJ_b	IEA		F	bChain b, 30S ribosomal protein S2, chloroplastic		Protein	taxon:3562	20201124	InterPro
InterPro	rps2	rps2		GO:0006412	InterPro:5MMJ_b	IEA		P	bChain b, 30S ribosomal protein S2, chloroplastic		Protein	taxon:3562	20201124	InterPro
InterPro	rps3	rps3		GO:0009507	InterPro:5MMM_c	IEA		C	cChain c, 30S ribosomal protein S3, chloroplastic		Protein	taxon:3562	20201124	InterPro
InterPro	rps3	rps3		GO:0022627	InterPro:5MMM_c	IBA		C	cChain c, 30S ribosomal protein S3, chloroplastic		Protein	taxon:3562	20201124	InterPro
InterPro	rps3	rps3		GO:0003735	InterPro:5MMM_c	IEA		F	cChain c, 30S ribosomal protein S3, chloroplastic		Protein	taxon:3562	20201124	InterPro
InterPro	rps3	rps3		GO:0019843	InterPro:5MMM_c	IEA		F	cChain c, 30S ribosomal protein S3, chloroplastic		Protein	taxon:3562	20201124	InterPro
InterPro	rps3	rps3		GO:0006412	InterPro:5MMM_c	IEA		P	cChain c, 30S ribosomal protein S3, chloroplastic		Protein	taxon:3562	20201124	InterPro
InterPro	rps4	rps4		GO:0009507	InterPro:5MMM_d	IEA		C	dChain d, 30S ribosomal protein S4, chloroplastic		Protein	taxon:3562	20201124	InterPro
InterPro	rps4	rps4		GO:0045903	InterPro:5MMM_d	IEA		P	dChain d, 30S ribosomal protein S4, chloroplastic		Protein	taxon:3562	20201124	InterPro
InterPro	rps4	rps4		GO:0003735	InterPro:5MMM_d	IEA		F	dChain d, 30S ribosomal protein S4, chloroplastic		Protein	taxon:3562	20201124	InterPro
InterPro	rps4	rps4		GO:0015935	InterPro:5MMM_d	IEA		C	dChain d, 30S ribosomal protein S4, chloroplastic		Protein	taxon:3562	20201124	InterPro
InterPro	rps4	rps4		GO:0019843	InterPro:5MMM_d	IEA		F	dChain d, 30S ribosomal protein S4, chloroplastic		Protein	taxon:3562	20201124	InterPro
GO_Central	rps7	rps7		GO:0009507	GO_REF:5MMM_g	IEA		C	gChain g, 30S ribosomal protein S7, chloroplastic		Protein	taxon:3562	20201124	GO_Central
GO_Central	rps7	rps7		GO:0015935	GO_REF:5MMM_g	IEA		C	gChain g, 30S ribosomal protein S7, chloroplastic		Protein	taxon:3562	20201124	GO_Central
GO_Central	rps7	rps7		GO:0003729	GO_REF:5MMM_g	IBA		F	gChain g, 30S ribosomal protein S7, chloroplastic		Protein	taxon:3562	20201124	GO_Central
GO_Central	rps7	rps7		GO:0003735	GO_REF:5MMM_g	IEA		F	gChain g, 30S ribosomal protein S7, chloroplastic		Protein	taxon:3562	20201124	GO_Central
GO_Central	rps7	rps7		GO:0019843	GO_REF:5MMM_g	IEA		F	gChain g, 30S ribosomal protein S7, chloroplastic		Protein	taxon:3562	20201124	GO_Central
GO_Central	rps7	rps7		GO:0000028	GO_REF:5MMM_g	IBA		P	gChain g, 30S ribosomal protein S7, chloroplastic		Protein	taxon:3562	20201124	GO_Central
GO_Central	rps7	rps7		GO:0006412	GO_REF:5MMM_g	IBA		P	gChain g, 30S ribosomal protein S7, chloroplastic		Protein	taxon:3562	20201124	GO_Central
UniProtKB	rps8	rps8		GO:0009507	UniProtKB:5MMJ_h	IEA		C	hChain h, 30S ribosomal protein S8, chloroplastic		Protein	taxon:3562	20201124	UniProtKB
UniProtKB	rps8	rps8		GO:0022627	UniProtKB:5MMJ_h	IBA		C	hChain h, 30S ribosomal protein S8, chloroplastic		Protein	taxon:3562	20201124	UniProtKB
UniProtKB	rps8	rps8		GO:0003735	UniProtKB:5MMJ_h	IEA		F	hChain h, 30S ribosomal protein S8, chloroplastic		Protein	taxon:3562	20201124	UniProtKB
UniProtKB	rps8	rps8		GO:0019843	UniProtKB:5MMJ_h	IEA		F	hChain h, 30S ribosomal protein S8, chloroplastic		Protein	taxon:3562	20201124	UniProtKB
UniProtKB	rps8	rps8		GO:0006412	UniProtKB:5MMJ_h	IEA		P	hChain h, 30S ribosomal protein S8, chloroplastic		Protein	taxon:3562	20201124	UniProtKB
GO_Central	rps11	rps11		GO:0005763	GO_REF:5X8R_k	IBA		C	kChain k, 30S ribosomal protein S11, chloroplastic		Protein	taxon:3562	20201124	GO_Central
GO_Central	rps11	rps11		GO:0009507	GO_REF:5X8R_k	IEA		C	kChain k, 30S ribosomal protein S11, chloroplastic		Protein	taxon:3562	20201124	GO_Central
GO_Central	rps11	rps11		GO:0003735	GO_REF:5X8R_k	IEA		F	kChain k, 30S ribosomal protein S11, chloroplastic		Protein	taxon:3562	20201124	GO_Central
GO_Central	rps11	rps11		GO:0048027	GO_REF:5X8R_k	IBA		F	kChain k, 30S ribosomal protein S11, chloroplastic		Protein	taxon:3562	20201124	GO_Central
GO_Central	rps11	rps11		GO:0070181	GO_REF:5X8R_k	IBA		F	kChain k, 30S ribosomal protein S11, chloroplastic		Protein	taxon:3562	20201124	GO_Central
GO_Central	rps11	rps11		GO:0000028	GO_REF:5X8R_k	IBA		P	kChain k, 30S ribosomal protein S11, chloroplastic		Protein	taxon:3562	20201124	GO_Central
GO_Central	rps11	rps11		GO:0000462	GO_REF:5X8R_k	IBA		P	kChain k, 30S ribosomal protein S11, chloroplastic		Protein	taxon:3562	20201124	GO_Central
GO_Central	rps11	rps11		GO:0006412	GO_REF:5X8R_k	IBA		P	kChain k, 30S ribosomal protein S11, chloroplastic		Protein	taxon:3562	20201124	GO_Central
UniProtKB	rps12	rps12		GO:0009507	UniProtKB:5X8R_l	IEA		C	lChain l, 30S ribosomal protein S12, chloroplastic		Protein	taxon:3562	20201124	UniProtKB
UniProtKB	rps12	rps12		GO:0015935	UniProtKB:5X8R_l	IEA		C	lChain l, 30S ribosomal protein S12, chloroplastic		Protein	taxon:3562	20201124	UniProtKB
UniProtKB	rps12	rps12		GO:0003735	UniProtKB:5X8R_l	IEA		F	lChain l, 30S ribosomal protein S12, chloroplastic		Protein	taxon:3562	20201124	UniProtKB
UniProtKB	rps12	rps12		GO:0019843	UniProtKB:5X8R_l	IEA		F	lChain l, 30S ribosomal protein S12, chloroplastic		Protein	taxon:3562	20201124	UniProtKB
UniProtKB	rps12	rps12		GO:0006412	UniProtKB:5X8R_l	IEA		P	lChain l, 30S ribosomal protein S12, chloroplastic		Protein	taxon:3562	20201124	UniProtKB
UniProtKB	rps14	rps14		GO:0009507	UniProtKB:5MMM_n	IEA		C	nChain n, 30S ribosomal protein S14, chloroplastic		Protein	taxon:3562	20201124	UniProtKB
UniProtKB	rps14	rps14		GO:0015935	UniProtKB:5MMM_n	IBA		C	nChain n, 30S ribosomal protein S14, chloroplastic		Protein	taxon:3562	20201124	UniProtKB
UniProtKB	rps14	rps14		GO:0003735	UniProtKB:5MMM_n	IBA		F	nChain n, 30S ribosomal protein S14, chloroplastic		Protein	taxon:3562	20201124	UniProtKB
UniProtKB	rps14	rps14		GO:0019843	UniProtKB:5MMM_n	IEA		F	nChain n, 30S ribosomal protein S14, chloroplastic		Protein	taxon:3562	20201124	UniProtKB
UniProtKB	rps14	rps14		GO:0006412	UniProtKB:5MMM_n	IEA		P	nChain n, 30S ribosomal protein S14, chloroplastic		Protein	taxon:3562	20201124	UniProtKB
InterPro	rps15	rps15		GO:0005840	InterPro:5X8R_o	IEA		C	oChain o, 30S ribosomal protein S15, chloroplastic		Protein	taxon:3562	20201124	InterPro
InterPro	rps15	rps15		GO:0009507	InterPro:5X8R_o	IEA		C	oChain o, 30S ribosomal protein S15, chloroplastic		Protein	taxon:3562	20201124	InterPro
InterPro	rps15	rps15		GO:0003735	InterPro:5X8R_o	IEA		F	oChain o, 30S ribosomal protein S15, chloroplastic		Protein	taxon:3562	20201124	InterPro
InterPro	rps15	rps15		GO:0006412	InterPro:5X8R_o	IEA		P	oChain o, 30S ribosomal protein S15, chloroplastic		Protein	taxon:3562	20201124	InterPro
InterPro	rps16	rps16		GO:0009507	InterPro:5MMJ_p	IEA		C	pChain p, 30S ribosomal protein S16, chloroplastic		Protein	taxon:3562	20201124	InterPro
InterPro	rps16	rps16		GO:0015935	InterPro:5MMJ_p	IBA		C	pChain p, 30S ribosomal protein S16, chloroplastic		Protein	taxon:3562	20201124	InterPro
InterPro	rps16	rps16		GO:0003735	InterPro:5MMJ_p	IEA		F	pChain p, 30S ribosomal protein S16, chloroplastic		Protein	taxon:3562	20201124	InterPro
InterPro	rps16	rps16		GO:0006412	InterPro:5MMJ_p	IEA		P	pChain p, 30S ribosomal protein S16, chloroplastic		Protein	taxon:3562	20201124	InterPro
UniProtKB	rps18	rps18		GO:0005763	UniProtKB:5MMJ_r	IEA		C	rChain r, 30S ribosomal protein S18, chloroplastic		Protein	taxon:3562	20201124	UniProtKB
UniProtKB	rps18	rps18		GO:0009507	UniProtKB:5MMJ_r	IEA		C	rChain r, 30S ribosomal protein S18, chloroplastic		Protein	taxon:3562	20201124	UniProtKB
UniProtKB	rps18	rps18		GO:0003735	UniProtKB:5MMJ_r	IBA		F	rChain r, 30S ribosomal protein S18, chloroplastic		Protein	taxon:3562	20201124	UniProtKB
UniProtKB	rps18	rps18		GO:0070181	UniProtKB:5MMJ_r	IBA		F	rChain r, 30S ribosomal protein S18, chloroplastic		Protein	taxon:3562	20201124	UniProtKB
UniProtKB	rps18	rps18		GO:0006412	UniProtKB:5MMJ_r	IEA		P	rChain r, 30S ribosomal protein S18, chloroplastic		Protein	taxon:3562	20201124	UniProtKB
GO_Central	rps19	rps19		GO:0005763	GO_REF:5X8R_s	IBA		C	sChain s, 30S ribosomal protein S19 alpha, chloroplastic		Protein	taxon:3562	20201124	GO_Central
GO_Central	rps19	rps19		GO:0009507	GO_REF:5X8R_s	IEA		C	sChain s, 30S ribosomal protein S19 alpha, chloroplastic		Protein	taxon:3562	20201124	GO_Central
GO_Central	rps19	rps19		GO:0003735	GO_REF:5X8R_s	IEA		F	sChain s, 30S ribosomal protein S19 alpha, chloroplastic		Protein	taxon:3562	20201124	GO_Central
GO_Central	rps19	rps19		GO:0019843	GO_REF:5X8R_s	IEA		F	sChain s, 30S ribosomal protein S19 alpha, chloroplastic		Protein	taxon:3562	20201124	GO_Central
GO_Central	rps19	rps19		GO:0000028	GO_REF:5X8R_s	IBA		P	sChain s, 30S ribosomal protein S19 alpha, chloroplastic		Protein	taxon:3562	20201124	GO_Central
GO_Central	rps19	rps19		GO:0006412	GO_REF:5X8R_s	IEA		P	sChain s, 30S ribosomal protein S19 alpha, chloroplastic		Protein	taxon:3562	20201124	GO_Central
UniProtKB	ccsA	ccsA		GO:0009535	UniProtKB:YP_009271954	IEA		C	cytochrome c biogenesis protein		Protein	taxon:4222	20201125	UniProtKB
UniProtKB	ccsA	ccsA		GO:0016021	UniProtKB:YP_009271954	IEA		C	cytochrome c biogenesis protein		Protein	taxon:4222	20201125	UniProtKB
UniProtKB	ccsA	ccsA		GO:0020037	UniProtKB:YP_009271954	IEA		F	cytochrome c biogenesis protein		Protein	taxon:4222	20201125	UniProtKB
UniProtKB	ccsA	ccsA		GO:0017004	UniProtKB:YP_009271954	IEA		P	cytochrome c biogenesis protein		Protein	taxon:4222	20201125	UniProtKB
UniProtKB	cemA	cemA		GO:0009706	UniProtKB:YP_009271917	IEA		C	chloroplast envelope membrane protein		Protein	taxon:4222	20201125	UniProtKB
UniProtKB	cemA	cemA		GO:0016021	UniProtKB:YP_009271917	IEA		C	chloroplast envelope membrane protein		Protein	taxon:4222	20201125	UniProtKB
UniProtKB	cemA	cemA		GO:0015078	UniProtKB:YP_009271917	IEA		F	chloroplast envelope membrane protein		Protein	taxon:4222	20201125	UniProtKB
UniProtKB	cemA	cemA		GO:1902600	UniProtKB:YP_009271917	IEA		P	chloroplast envelope membrane protein		Protein	taxon:4222	20201125	UniProtKB
InterPro	clpP	clpP		GO:0009570	InterPro:YP_001837385	IEA		C	clp protease proteolytic subunit		Protein	taxon:4230	20201125	InterPro
InterPro	clpP	clpP		GO:0004252	InterPro:YP_001837385	IEA		F	clp protease proteolytic subunit		Protein	taxon:4230	20201125	InterPro
InterPro	clpP	clpP		GO:0006508	InterPro:YP_001837385	IEA		P	clp protease proteolytic subunit		Protein	taxon:4232	20201125	InterPro
InterPro	infA	infA		GO:0009507	InterPro:YP_008081300	IEA		C	InfA		Protein	taxon:4058	20201125	InterPro
InterPro	infA	infA		GO:0003743	InterPro:YP_008081300	IEA		F	InfA		Protein	taxon:4058	20201125	InterPro
InterPro	infA	infA		GO:0019843	InterPro:YP_008081300	IEA		F	InfA		Protein	taxon:4058	20201125	InterPro
InterPro	infA	infA		GO:0043022	InterPro:YP_008081300	IEA		F	InfA		Protein	taxon:4058	20201125	InterPro
InterPro	infA	infA		GO:0006413	InterPro:YP_008081300	IEA		P	InfA		Protein	taxon:4058	20201125	InterPro
UniProtKB	matK	matK		GO:0009507	UniProtKB:YP_003330949	IEA		C	maturase K		Protein	taxon:35935	20201125	UniProtKB
UniProtKB	matK	matK		GO:0003723	UniProtKB:YP_003330949	IEA		F	maturase K		Protein	taxon:35935	20201125	UniProtKB
UniProtKB	matK	matK		GO:0006397	UniProtKB:YP_003330949	IEA		P	maturase K		Protein	taxon:35935	20201125	UniProtKB
UniProtKB	matK	matK		GO:0008033	UniProtKB:YP_003330949	IEA		P	maturase K		Protein	taxon:35935	20201125	UniProtKB
UniProtKB	matK	matK		GO:0008380	UniProtKB:YP_003330949	IEA		P	maturase K		Protein	taxon:35935	20201125	UniProtKB
UniProtKB	ndhA	ndhA		GO:0005886	UniProtKB:YP_009170314	IEA		C	NADH-plastoquinone oxidoreductase subunit 1		Protein	taxon:92921	20201125	UniProtKB
UniProtKB	ndhA	ndhA		GO:0009535	UniProtKB:YP_009170314	IEA		C	NADH-plastoquinone oxidoreductase subunit 1		Protein	taxon:92921	20201125	UniProtKB
UniProtKB	ndhA	ndhA		GO:0016021	UniProtKB:YP_009170314	IEA		C	NADH-plastoquinone oxidoreductase subunit 1		Protein	taxon:92921	20201125	UniProtKB
UniProtKB	ndhA	ndhA		GO:0016655	UniProtKB:YP_009170314	IEA		F	NADH-plastoquinone oxidoreductase subunit 1		Protein	taxon:92921	20201125	UniProtKB
UniProtKB	ndhA	ndhA		GO:0048038	UniProtKB:YP_009170314	IEA		F	NADH-plastoquinone oxidoreductase subunit 1		Protein	taxon:92921	20201125	UniProtKB
UniProtKB	ndhA	ndhA		GO:0019684	UniProtKB:YP_009170314	IEA		P	NADH-plastoquinone oxidoreductase subunit 1		Protein	taxon:92921	20201125	UniProtKB
UniProtKB	ndhA	ndhA		GO:0055114	UniProtKB:YP_009170314	IEA		P	NADH-plastoquinone oxidoreductase subunit 1		Protein	taxon:92921	20201125	UniProtKB
UniProtKB	ndhB	ndhB		GO:0005886	UniProtKB:YP_009040366	IEA		C	NADH-plastoquinone oxidoreductase subunit 2		Protein	taxon:4079	20201125	UniProtKB
InterPro	ndhB	ndhB		GO:0009535	InterPro:YP_006503836	IEA		C	NADH-plastoquinone oxidoreductase subunit 2		Protein	taxon:4076	20201125	InterPro
InterPro	ndhB	ndhB		GO:0016021	InterPro:YP_006503836	IEA		C	NADH-plastoquinone oxidoreductase subunit 2		Protein	taxon:4076	20201125	InterPro
InterPro	ndhB	ndhB		GO:0008137	InterPro:YP_006503836	IEA		F	NADH-plastoquinone oxidoreductase subunit 2		Protein	taxon:4076	20201125	InterPro
InterPro	ndhB	ndhB		GO:0048038	InterPro:YP_006503836	IEA		F	NADH-plastoquinone oxidoreductase subunit 2		Protein	taxon:4076	20201125	InterPro
InterPro	ndhB	ndhB		GO:0019684	InterPro:YP_006503836	IEA		P	NADH-plastoquinone oxidoreductase subunit 2		Protein	taxon:4076	20201125	InterPro
InterPro	ndhB	ndhB		GO:0042773	InterPro:YP_006503836	IEA		P	NADH-plastoquinone oxidoreductase subunit 2		Protein	taxon:4076	20201125	InterPro
InterPro	ndhC	ndhC		GO:0005886	InterPro:YP_008081270	IEA		C	NADH-plastoquinone oxidoreductase subunit 3		Protein	taxon:4058	20201125	InterPro
InterPro	ndhC	ndhC		GO:0009535	InterPro:YP_007317253	IEA		C	NADH-plastoquinone oxidoreductase subunit 3		Protein	taxon:4442	20201125	InterPro
InterPro	ndhC	ndhC		GO:0016021	InterPro:YP_007317253	IEA		C	NADH-plastoquinone oxidoreductase subunit 3		Protein	taxon:4442	20201125	InterPro
InterPro	ndhC	ndhC		GO:0008137	InterPro:YP_007317253	IEA		F	NADH-plastoquinone oxidoreductase subunit 3		Protein	taxon:4442	20201125	InterPro
InterPro	ndhC	ndhC		GO:0048038	InterPro:YP_007317253	IEA		F	NADH-plastoquinone oxidoreductase subunit 3		Protein	taxon:4442	20201125	InterPro
InterPro	ndhC	ndhC		GO:0019684	InterPro:YP_007317253	IEA		P	NADH-plastoquinone oxidoreductase subunit 3		Protein	taxon:4442	20201125	InterPro
InterPro	ndhC	ndhC		GO:0055114	InterPro:YP_007317253	IEA		P	NADH-plastoquinone oxidoreductase subunit 3		Protein	taxon:4442	20201125	InterPro
InterPro	ndhD	ndhD		GO:0009535	InterPro:YP_009317355	IEA		C	NADH dehydrogenase subunit 4		Protein	taxon:192012	20201125	InterPro
InterPro	ndhD	ndhD		GO:0016021	InterPro:YP_009271955	IEA		C	NADH dehydrogenase subunit 4		Protein	taxon:4222	20201125	InterPro
InterPro	ndhD	ndhD		GO:0008137	InterPro:YP_009317355	IEA		F	NADH dehydrogenase subunit 4		Protein	taxon:192012	20201125	InterPro
InterPro	ndhD	ndhD		GO:0048038	InterPro:YP_009235774	IEA		F	NADH dehydrogenase subunit 4		Protein	taxon:200489	20201125	InterPro
InterPro	ndhD	ndhD		GO:0042773	InterPro:YP_009317355	IEA		P	NADH dehydrogenase subunit 4		Protein	taxon:192012	20201125	InterPro
UniProtKB	ndhE	ndhE		GO:0005886	UniProtKB:YP_588171	IEA		C	NADH dehydrogenase subunit 4L		Protein	taxon:4232	20201125	UniProtKB
UniProtKB	ndhE	ndhE		GO:0009535	UniProtKB:YP_588171	IEA		C	NADH dehydrogenase subunit 4L		Protein	taxon:4232	20201125	UniProtKB
UniProtKB	ndhE	ndhE		GO:0016021	UniProtKB:YP_588171	IEA		C	NADH dehydrogenase subunit 4L		Protein	taxon:4232	20201125	UniProtKB
UniProtKB	ndhE	ndhE		GO:0030964	UniProtKB:YP_588171	IBA		C	NADH dehydrogenase subunit 4L		Protein	taxon:4232	20201125	UniProtKB
UniProtKB	ndhE	ndhE		GO:0008137	UniProtKB:YP_588171	IBA		F	NADH dehydrogenase subunit 4L		Protein	taxon:4232	20201125	UniProtKB
UniProtKB	ndhE	ndhE		GO:0048038	UniProtKB:YP_588171	IEA		F	NADH dehydrogenase subunit 4L		Protein	taxon:4232	20201125	UniProtKB
UniProtKB	ndhE	ndhE		GO:0019684	UniProtKB:YP_588171	IEA		P	NADH dehydrogenase subunit 4L		Protein	taxon:4232	20201125	UniProtKB
UniProtKB	ndhE	ndhE		GO:0042773	UniProtKB:YP_588171	IEA		P	NADH dehydrogenase subunit 4L		Protein	taxon:4232	20201125	UniProtKB
InterPro	ndhF	ndhF		GO:0009535	InterPro:YP_009169640	IEA		C	NADH-plastoquinone oxidoreductase subunit 5		Protein	taxon:157702	20201125	InterPro
InterPro	ndhF	ndhF		GO:0016021	InterPro:YP_009169640	IEA		C	NADH-plastoquinone oxidoreductase subunit 5		Protein	taxon:157702	20201125	InterPro
InterPro	ndhF	ndhF		GO:0008137	InterPro:YP_009169640	IEA		F	NADH-plastoquinone oxidoreductase subunit 5		Protein	taxon:157702	20201125	InterPro
InterPro	ndhF	ndhF		GO:0048038	InterPro:YP_009169640	IEA		F	NADH-plastoquinone oxidoreductase subunit 5		Protein	taxon:157702	20201125	InterPro
InterPro	ndhF	ndhF		GO:0042773	InterPro:YP_009169640	IEA		P	NADH-plastoquinone oxidoreductase subunit 5		Protein	taxon:157702	20201125	InterPro
InterPro	ndhG	ndhG		GO:0009535	InterPro:YP_001837412	IEA		C	NADH dehydrogenase subunit 6		Protein	taxon:4230	20201125	InterPro
InterPro	ndhG	ndhG		GO:0016021	InterPro:YP_001837412	IEA		C	NADH dehydrogenase subunit 6		Protein	taxon:4230	20201125	InterPro
InterPro	ndhG	ndhG		GO:0008137	InterPro:YP_001837412	IEA		F	NADH dehydrogenase subunit 6		Protein	taxon:4230	20201125	InterPro
InterPro	ndhG	ndhG		GO:0048038	InterPro:YP_001837412	IEA		F	NADH dehydrogenase subunit 6		Protein	taxon:4230	20201125	InterPro
InterPro	ndhG	ndhG		GO:0055114	InterPro:YP_001837412	IEA		P	NADH dehydrogenase subunit 6		Protein	taxon:4230	20201125	InterPro
UniProtKB	ndhH	ndhH		GO:0005886	UniProtKB:YP_001837409	IEA		C	NADH dehydrogenase subunit 7		Protein	taxon:4230	20201125	UniProtKB
UniProtKB	ndhH	ndhH		GO:0009535	UniProtKB:YP_001837409	IEA		C	NADH dehydrogenase subunit 7		Protein	taxon:4230	20201125	UniProtKB
UniProtKB	ndhH	ndhH		GO:0048038	UniProtKB:YP_001837409	IEA		F	NADH dehydrogenase subunit 7		Protein	taxon:4230	20201125	UniProtKB
UniProtKB	ndhH	ndhH		GO:0050136	UniProtKB:YP_001837409	IEA		F	NADH dehydrogenase subunit 7		Protein	taxon:4230	20201125	UniProtKB
UniProtKB	ndhH	ndhH		GO:0051287	UniProtKB:YP_001837409	IEA		F	NADH dehydrogenase subunit 7		Protein	taxon:4230	20201125	UniProtKB
UniProtKB	ndhH	ndhH		GO:0019684	UniProtKB:YP_001837409	IEA		P	NADH dehydrogenase subunit 7		Protein	taxon:4230	20201125	UniProtKB
UniProtKB	ndhH	ndhH		GO:0055114	UniProtKB:YP_001837409	IEA		P	NADH dehydrogenase subunit 7		Protein	taxon:4230	20201125	UniProtKB
UniProtKB	ndhI	ndhI		GO:0005886	UniProtKB:YP_588169	IEA		C	NADH dehydrogenase subunit I		Protein	taxon:4232	20201125	UniProtKB
UniProtKB	ndhI	ndhI		GO:0009535	UniProtKB:YP_588169	IEA		C	NADH dehydrogenase subunit I		Protein	taxon:4232	20201125	UniProtKB
UniProtKB	ndhI	ndhI		GO:0005506	UniProtKB:YP_588169	IEA		F	NADH dehydrogenase subunit I		Protein	taxon:4232	20201125	UniProtKB
UniProtKB	ndhI	ndhI		GO:0008137	UniProtKB:YP_588169	IEA		F	NADH dehydrogenase subunit I		Protein	taxon:4232	20201125	UniProtKB
UniProtKB	ndhI	ndhI		GO:0048038	UniProtKB:YP_588169	IEA		F	NADH dehydrogenase subunit I		Protein	taxon:4232	20201125	UniProtKB
UniProtKB	ndhI	ndhI		GO:0051539	UniProtKB:YP_588169	IEA		F	NADH dehydrogenase subunit I		Protein	taxon:4232	20201125	UniProtKB
UniProtKB	ndhI	ndhI		GO:0019684	UniProtKB:YP_588169	IEA		P	NADH dehydrogenase subunit I		Protein	taxon:4232	20201125	UniProtKB
UniProtKB	ndhI	ndhI		GO:0055114	UniProtKB:YP_588169	IEA		P	NADH dehydrogenase subunit I		Protein	taxon:4232	20201125	UniProtKB
InterPro	ndhJ	ndhJ		GO:0009535	InterPro:YP_001837363	IEA		C	NADH dehydrogenase subunit J		Protein	taxon:4230	20201125	InterPro
InterPro	ndhJ	ndhJ		GO:0008137	InterPro:YP_001837363	IEA		F	NADH dehydrogenase subunit J		Protein	taxon:4230	20201125	InterPro
InterPro	ndhJ	ndhJ		GO:0048038	InterPro:YP_001837363	IEA		F	NADH dehydrogenase subunit J		Protein	taxon:4230	20201125	InterPro
InterPro	ndhJ	ndhJ		GO:0019684	InterPro:YP_001837363	IEA		P	NADH dehydrogenase subunit J		Protein	taxon:4230	20201125	InterPro
InterPro	ndhJ	ndhJ		GO:0055114	InterPro:YP_001837363	IEA		P	NADH dehydrogenase subunit J		Protein	taxon:4230	20201125	InterPro
UniProtKB	ndhK	ndhK		GO:0009535	UniProtKB:YP_086970	IEA		C	NADH dehydrogenase subunit K		Protein	taxon:4054	20201125	UniProtKB
UniProtKB	ndhK	ndhK		GO:0005506	UniProtKB:YP_086970	IEA		F	NADH dehydrogenase subunit K		Protein	taxon:4054	20201125	UniProtKB
UniProtKB	ndhK	ndhK		GO:0008137	UniProtKB:YP_086970	IEA		F	NADH dehydrogenase subunit K		Protein	taxon:4054	20201125	UniProtKB
UniProtKB	ndhK	ndhK		GO:0048038	UniProtKB:YP_086970	IEA		F	NADH dehydrogenase subunit K		Protein	taxon:4054	20201125	UniProtKB
UniProtKB	ndhK	ndhK		GO:0051539	UniProtKB:YP_086970	IEA		F	NADH dehydrogenase subunit K		Protein	taxon:4054	20201125	UniProtKB
UniProtKB	ndhK	ndhK		GO:0019684	UniProtKB:YP_086970	IEA		P	NADH dehydrogenase subunit K		Protein	taxon:4054	20201125	UniProtKB
UniProtKB	ndhK	ndhK		GO:0055114	UniProtKB:YP_086970	IEA		P	NADH dehydrogenase subunit K		Protein	taxon:4054	20201125	UniProtKB
UniProtKB	petN	petN		GO:0009512	UniProtKB:YP_009341770	IEA		C	cytochrome b6/f complex subunit VIII		Protein	taxon:1754207	20201125	UniProtKB
UniProtKB	petN	petN		GO:0009535	UniProtKB:YP_009341770	IEA		C	cytochrome b6/f complex subunit VIII		Protein	taxon:1754207	20201125	UniProtKB
UniProtKB	petN	petN		GO:0016021	UniProtKB:YP_009341770	IEA		C	cytochrome b6/f complex subunit VIII		Protein	taxon:1754207	20201125	UniProtKB
UniProtKB	petN	petN		GO:0045158	UniProtKB:YP_009341770	IEA		F	cytochrome b6/f complex subunit VIII		Protein	taxon:1754207	20201125	UniProtKB
UniProtKB	petN	petN		GO:0015979	UniProtKB:YP_009341770	IEA		P	cytochrome b6/f complex subunit VIII		Protein	taxon:1754207	20201125	UniProtKB
UniProtKB	petN	petN		GO:0017004	UniProtKB:YP_009341770	IEA		P	cytochrome b6/f complex subunit VIII		Protein	taxon:1754207	20201125	UniProtKB
UniProtKB	petN	petN		GO:0022900	UniProtKB:YP_009341770	IEA		P	cytochrome b6/f complex subunit VIII		Protein	taxon:1754207	20201125	UniProtKB
UniProtKB	psbJ	psbJ		GO:0009507	UniProtKB:YP_398878	IEA		C	hypothetical protein NitoCp045		Protein	taxon:4098	20201125	UniProtKB
UniProtKB	psbN	psbN		GO:0009535	UniProtKB:YP_008578650	IEA		C	photosystem II protein N		Protein	taxon:48545	20201125	UniProtKB
UniProtKB	psbN	psbN		GO:0009539	UniProtKB:YP_008578650	IEA		C	photosystem II protein N		Protein	taxon:48545	20201125	UniProtKB
UniProtKB	psbN	psbN		GO:0016021	UniProtKB:YP_008578650	IEA		C	photosystem II protein N		Protein	taxon:48545	20201125	UniProtKB
UniProtKB	psbN	psbN		GO:0015979	UniProtKB:YP_008578650	IEA		P	photosystem II protein N		Protein	taxon:48545	20201125	UniProtKB
UniProtKB	rpl23	rpl23		GO:0009507	UniProtKB:YP_004563929	IEA		C	ribosomal protein L23		Protein	taxon:4431	20201125	UniProtKB
UniProtKB	rpl23	rpl23		GO:0022625	UniProtKB:YP_009093992	IBA		C	ribosomal protein L23		Protein	taxon:4432	20201125	UniProtKB
UniProtKB	rpl23	rpl23		GO:0003735	UniProtKB:YP_009093992	IEA		F	ribosomal protein L23		Protein	taxon:4432	20201125	UniProtKB
UniProtKB	rpl23	rpl23		GO:0019843	UniProtKB:YP_004563929	IEA		F	ribosomal protein L23		Protein	taxon:4431	20201125	UniProtKB
UniProtKB	rpl23	rpl23		GO:0000027	UniProtKB:YP_009093992	IBA		P	ribosomal protein L23		Protein	taxon:4432	20201125	UniProtKB
UniProtKB	rpl23	rpl23		GO:0006412	UniProtKB:YP_009093992	IEA		P	ribosomal protein L23		Protein	taxon:4432	20201125	UniProtKB
InterPro	rpl32	rpl32		GO:0009507	InterPro:YP_398376	IEA		C	ribosomal protein L32		Protein	taxon:4236	20201125	InterPro
InterPro	rpl32	rpl32		GO:0015934	InterPro:YP_398376	IEA		C	ribosomal protein L32		Protein	taxon:4236	20201125	InterPro
InterPro	rpl32	rpl32		GO:0003735	InterPro:YP_398376	IEA		F	ribosomal protein L32		Protein	taxon:4236	20201125	InterPro
InterPro	rpl32	rpl32		GO:0006412	InterPro:YP_398376	IEA		P	ribosomal protein L32		Protein	taxon:4236	20201125	InterPro
InterPro	rpoA	rpoA		GO:0009507	InterPro:YP_009139820	IEA		C	RNA polymerase alpha subunit		Protein	taxon:41561	20201125	InterPro
InterPro	rpoA	rpoA		GO:0003677	InterPro:YP_009139820	IEA		F	RNA polymerase alpha subunit		Protein	taxon:41561	20201125	InterPro
InterPro	rpoA	rpoA		GO:0003899	InterPro:YP_009139820	IEA		F	RNA polymerase alpha subunit		Protein	taxon:41561	20201125	InterPro
InterPro	rpoA	rpoA		GO:0046983	InterPro:YP_009139820	IEA		F	RNA polymerase alpha subunit		Protein	taxon:41561	20201125	InterPro
InterPro	rpoA	rpoA		GO:0006351	InterPro:YP_009139820	IEA		P	RNA polymerase alpha subunit		Protein	taxon:41561	20201125	InterPro
InterPro	rpoB	rpoB		GO:0009507	InterPro:YP_009139775	IEA		C	RNA polymerase beta subunit		Protein	taxon:41561	20201125	InterPro
InterPro	rpoB	rpoB		GO:0003677	InterPro:YP_009139775	IEA		F	RNA polymerase beta subunit		Protein	taxon:41561	20201125	InterPro
InterPro	rpoB	rpoB		GO:0003899	InterPro:YP_009139775	IEA		F	RNA polymerase beta subunit		Protein	taxon:41561	20201125	InterPro
InterPro	rpoB	rpoB		GO:0032549	InterPro:YP_009139775	IEA		F	RNA polymerase beta subunit		Protein	taxon:41561	20201125	InterPro
InterPro	rpoB	rpoB		GO:0006351	InterPro:YP_009139775	IEA		P	RNA polymerase beta subunit		Protein	taxon:41561	20201125	InterPro
UniProtKB	rpoC1	rpoC1		GO:0009507	UniProtKB:YP_009271457	IEA		C	RNA polymerase beta' subunit		Protein	taxon:53719	20201125	UniProtKB
UniProtKB	rpoC1	rpoC1		GO:0000287	UniProtKB:YP_009271457	IEA		F	RNA polymerase beta' subunit		Protein	taxon:53719	20201125	UniProtKB
UniProtKB	rpoC1	rpoC1		GO:0003677	UniProtKB:YP_009271457	IEA		F	RNA polymerase beta' subunit		Protein	taxon:53719	20201125	UniProtKB
UniProtKB	rpoC1	rpoC1		GO:0003899	UniProtKB:YP_009271457	IEA		F	RNA polymerase beta' subunit		Protein	taxon:53719	20201125	UniProtKB
UniProtKB	rpoC1	rpoC1		GO:0008270	UniProtKB:YP_009271457	IEA		F	RNA polymerase beta' subunit		Protein	taxon:53719	20201125	UniProtKB
UniProtKB	rpoC1	rpoC1		GO:0006351	UniProtKB:YP_009271457	IEA		P	RNA polymerase beta' subunit		Protein	taxon:53719	20201125	UniProtKB
InterPro	rpoC2	rpoC2		GO:0009507	InterPro:YP_009271895	IEA		C	RNA polymerase subunit beta''		Protein	taxon:4222	20201125	InterPro
InterPro	rpoC2	rpoC2		GO:0003677	InterPro:YP_009271895	IEA		F	RNA polymerase subunit beta''		Protein	taxon:4222	20201125	InterPro
InterPro	rpoC2	rpoC2		GO:0003899	InterPro:YP_009271895	IEA		F	RNA polymerase subunit beta''		Protein	taxon:4222	20201125	InterPro
InterPro	rpoC2	rpoC2		GO:0008270	InterPro:YP_009271895	IEA		F	RNA polymerase subunit beta''		Protein	taxon:4222	20201125	InterPro
InterPro	rpoC2	rpoC2		GO:0006351	InterPro:YP_009271895	IEA		P	RNA polymerase subunit beta''		Protein	taxon:4222	20201125	InterPro
UniProtKB	ycf1	ycf1		GO:0009706	UniProtKB:YP_009170311	IEA		C	Ycf1 protein		Protein	taxon:92921	20201125	UniProtKB
UniProtKB	ycf1	ycf1		GO:0016021	UniProtKB:YP_009170311	IEA		C	Ycf1 protein		Protein	taxon:92921	20201125	UniProtKB
UniProtKB	ycf1	ycf1		GO:0015031	UniProtKB:YP_009170311	IEA		P	Ycf1 protein		Protein	taxon:92921	20201125	UniProtKB
UniProtKB	ycf2	ycf2		GO:0009570	UniProtKB:YP_009169625	IEA		C	hypothetical chloroplast RF21		Protein	taxon:157702	20201125	UniProtKB
UniProtKB	ycf2	ycf2		GO:0016021	UniProtKB:YP_007353827	IEA		C	hypothetical chloroplast RF21		Protein	taxon:41568	20201125	UniProtKB
UniProtKB	ycf2	ycf2		GO:0005524	UniProtKB:YP_007353827	IEA		F	hypothetical chloroplast RF21		Protein	taxon:41568	20201125	UniProtKB
UniProtKB	ycf3	ycf3		GO:0009535	UniProtKB:YP_009240795	IEA		C	photosystem I assembly protein Ycf3		Protein	taxon:17515	20201125	UniProtKB
UniProtKB	ycf3	ycf3		GO:0015979	UniProtKB:YP_009240795	IEA		P	photosystem I assembly protein Ycf3		Protein	taxon:17515	20201125	UniProtKB
UniProtKB	ycf4	ycf4		GO:0009522	UniProtKB:YP_398340	IEA		C	photosystem I assembly protein Ycf4		Protein	taxon:4236	20201125	UniProtKB
UniProtKB	ycf4	ycf4		GO:0009535	UniProtKB:YP_398340	IEA		C	photosystem I assembly protein Ycf4		Protein	taxon:4236	20201125	UniProtKB
UniProtKB	ycf4	ycf4		GO:0016021	UniProtKB:YP_398340	IEA		C	photosystem I assembly protein Ycf4		Protein	taxon:4236	20201125	UniProtKB
UniProtKB	ycf4	ycf4		GO:0015979	UniProtKB:YP_398340	IEA		P	photosystem I assembly protein Ycf4		Protein	taxon:4236	20201125	UniProtKB
UniProtKB	ycf15	ycf15		GO:0005739	UniProtKB:YP_008992308	IEA		C	Ycf15		Protein	taxon:226208	20201125	UniProtKB
UniProtKB	ycf15	ycf15		GO:0009507	UniProtKB:YP_009307539	IEA		C	Ycf15		Protein	taxon:170727	20201125	UniProtKB
