# Supplementary material for: Comparative analysis and implications of the chloroplast genomes of three thistles (Carduus L., Asteraceae)
Source: PeerJ. 2021 Jan 14;9:e10687. doi: 10.7717/peerj.10687 (PMC7811785; doi:10.7717/peerj.10687)
Supplement: Supplemental Information 5 [file peerj-09-10687-s005.fasta]

>Carduus_tenuiflorus
TTGGGCGAACGACGGGAATTGAACCCGCGCATGGTGGATTCACAATCCACTGCCTTGATCCACTTGGCTACATCCGCCCCTATTATCTAGTATTATCTACTATTACTATATTTTATTTTTCCATTAACATAAAAAAAGAGCATATTATTTCTTTCTTATTTCTGAAATAAAAGCAATAAATAATCAAAATTCTAATTTTTATCTATTTTAGATTGAAATTGAATTGGAAATAAAACTTCATAAACGATTGGGAAAAGGATATATAAACCTATAATAGAAATTAATACAAAGATAAAACACGCTAATCGAACCAAACTATAAAACCCCCTTGTTATTTTTAAAGAAACTATGTAAGGTAAATACTACTAAATAAAAAAAGGAGCAATAACGCCCTCTTGATAAAACAAGAGGGAAGCTATTGCTCCTTTTTTAGTTCAAAAACTCCTATACAATCAGACCAAAGTCTTATCCATTTGTAGATGGAGCTTCGATAGCAGCTAAGTCTAGAGGGAAATTATGAGCATTACGTTCATGCATAACTTCCATACCAAGGTTAGCACGGTTAATGATATCAGCCCAAGTATTAATTACACGGCCTTGACTATCAACTACCGATTGGTTGAAATTGAAACCATTTAGGTTGAAAGCCATAGTGCTGATACCTAACGCAGTGAACCAGATACCTACTACAGGCCAAGCAGCTAGGAAGAAATGTAAAGAACGAGAGTTGTTGAAACTAGCATATTGGAAGATCAATCGGCCAAAATAACCATGAGCGGCTACGATATTATAAGTTTCTTCTTCTTGACCGAATCTGTAACCTTCATTAGCAGATTCATTTTCTGTGGTTTCCCTGATCAAACTAGAGGTTACCAAGGAACCATGCATAGCACTGAATAGGGAGCCGCCGAATACACCAGCTACGCCTAGCATGTGAAATGGGTGCATAAGAATGTTGTGCTCAGCCTGGAATACAATCATGAAGTTGAAAGTACCAGAAATTCCTAGAGGCATACCATCAGAAAAGCTTCCTTGACCAATTGGGTAGATCAAGAAAACAGCAGTCGCAGCTGCAACAGGAGCTGAATATGCAACAGCAATCCAAGGTCGCATACCCAGACGGAAACTAAGTTCCCACTCACGACCCATGTAACAAGCTACACCAAGTAAGAAGTGTAGAACAATTAGTTCATAAGGACCACCATTGTATAACCATTCATCAACGGATGCTGCTTCCCATATTGGGTAAAAATGCAAACCTATAGCTGCAGAAGTAGGAATAATGGCACCTGAAATAATATTGTTTCCATAAAGTAGAGATCCAGAAACAGGTTCACGAATACCATCAATATCTACTGGAGGAGCAGCAATGAAGGCGATAATAAATACAGAAGTTGCGGTCAATAAGGTAGGGATCATCAAAACACCAAACCATCCAATGTAAAGACGGTTTTCGGTGCTGGTTATCCAGTTACAGAAGCGACCCCATAGGCTTTCGCTTTCGCGTCTCTCTAAAATTGCAGTCATGGTAAAATCTTGGTTTATTTAATTATCAGGGACTCCCAAGCGCACGAATTTTCAAATGGAAAACTAAAGGCTTGTTATTCAACAGTATAACATGACTTATATGCCAGTGTCAACAAATATCTATCGGGATCTATTTGAATTTTTTGTAAATCAAAAATTTGCAAAAATAAAAAAGGATTTCTATACACTTCTATACACTATACATATAATTTAAATATGACAATGGGTTGCCCGGGATTCGAACCCGGAACTAGTCGGATGGAGTAGATAATTTCCTTGTTAAATAAGTAAAAATCCCTCCCCAAGCCGTGCTTGCATTTTTCATTGCACACGGCTTTCCCTCTGTATACATCTAAAACTCAGTTCCTTCATTAGACAAGAAAAGGTTGAATAGTCAGTTGATTTAATCCTTACTACATACTACATCAACATTTCAGAATATAAATAAATAATTTTTTTTTTTTTCATTTTTAGCTCTTCATTATTTATTAGATTATTTAGTAATCAAATTTTTATTTACGATGTTTCATAACGAATCATTCATGATTGGCTAAATCATTGATACAAATAATATCCAAATACCAAATACGCCTTCTAGATAACCTTCGCGAAATAGAAGAAACTTTTGGAAAGGTCAAGGAAAAAACTTGTTCTTCTTCCGTAAAGAATTCTTCCAATAATTCCGAGCCGAATCTTTTCAAAAAAGCACGTACAGTACTTTTATGCTTACGAGCTAAAGTTTTAGCACAAGAAAGTCGAAGTATATACTTTACTCGATACAAACTCTTTTTTTTTGAAGATCCACTATGATAATGAGAAAGGTTTCTGTATATACGTCCAAAGCGATCAATAATATCAGAATCTGATAAATTGGCCCAAATCACCTTACCAATAGGATGCCCCAATGCGTTACAAAATTTAGATTTAGCCAAGGATCCAATCAGAGGCATAATTGGAACAATAGTATCAAATTTCTTAATAGCATTATCGATTAGAAATGCATTTTCTAGCATTTGACTGCGGACCATTGAACGCTTTAGCCGCACACTTGAACGATAACCCAGAAAGTCAAGGGAATGATTGGATAATTGGTTTATAGAAATCTTTCCTGGTTCAGACCACAGGTAAAAATAAGATTTCCAGAAATTAACAAAGTAATATTTCCATTTATTCATCAAAAGAAACGTCCCTTTTGAAGCAAGAATTGATTTTCCTTGATACCTAACATAATGCATGAAAGGATCTTTGAACAACCATAAATTAGCTTGAGAAGCCCTGGCAAAGACTTCTGCAAGATGCTCCATTTTTCCATAGAAATATATTCGTTCCAGAAGGGCTCCAGAAGATGTTGATCGTAAGTGAGAAGATTGGTTACGGAGAAAGATGAAGCCAGATTCATATTCACATACATGAGAAGTATATAGGAAAAAGAATAGTCTGTTATTTCTTTTTGAAAAAGAAGAACTGGCTTTCTTTGAATTTGAAGTAATAAGACTATCCCAATTATGACACTCATAGAGAAAGAATCTTAATAAATGCAAAGAAGAAGCATCTTTTATCCAATAGCGAAGAGCCTGAACCAAGATTTCCAGATGGACTGGGTAAGGTATTAGTATATCTAATACATAATTTAAATGTAAAAAGTTGTCCTCTAAAAAAGAAAATATTGAATGAATTGATCGTAAATTATCGGATTTGACTACTCCTTTCTTTTCTAGGGAAGATATCAATCGCAGAGACAATGGAATTTCCATAATGATTGAAGATACCTCTGACATTACTTGCGAATAAAAATTCTTGTTGTGCCCCAAAAATGGAGTCTGTTTAGAATCATTAACGGAAAGAATCAAATGATTCTGTTGATACATTCGAGTGATTAAACGTTTCACAATTAGTAAGCTGGATTTATTGTCATAACCTGCATTTTCCAACAAAATCGATCTATTTAAACCATGATCATGAGCAAGTACATAAATATACTCCTGAAAGATAAGTGGATATAAGAAGTAGTGTTGTTGAGATCTATCTAGCCCTAAATAGCTTTGGAATTTCTCCATTTTAAATTCTATTTAAATGAAAGGTAGAGGATTTTGGGGGTTATCAAATGATACATAGTGCGATACAGTCAAAACAAGGTATTATAGTACAAACCGAATAGATACCTCGGATATAGATAAACTTATCAACAGATTCTCTATCCTCTCTTTTCCCATTTCAATTTCAATATTTATGTTCGTTTTCATTATAGGATAACAAGATGATTAGAAATCCTTTACTTTTTTTTCAACCCAATCGCTCTTTTGATTTTGGAAATTTTTTTATCAATATACTGTTTCTTATACACACACATCTCCATTATGGAATGGAGAATGGTAATATTTAGGATTCATTAAAAAATCAAGAATACATTCCTGGGAGAAAGCCTTCCCGTATTGGGCACTAATATTTTTTTAACGTCTAATTAGATCGGGTAATAATTCAAATTAAGAACGGAAGCTCGTTGCTTTTTCTTTCCCTATAATCAAAATGAAATTAATTGAAGCCGTGGGGCCCTATCCATTTATTAATTCGACCCAACTTGAAATCGACTTCGGTTTGCTCCCTTTCAATAATTTAAAGAAGGTTTTGTACCGAGCCAGAAAGAATAAAATATTCTCAGAACTCTTAATTGATACGACATGCTATTTTTTCCATTCATTCCCTTTCAGGATCAGTCGTGGTCTTCCAAACTTTACCGATGGTATGGACGAATCCCTCGCTTCATCTAAATGTGTAAAAGATCCTAGCCGCACTTAAAAGCCGAGTACTCTACCGTTGAGTTAGCAACCCAAATAGAAAAAGGGTATGTAGATACAATCAGAATAAAACAAAATGATTAAATCAAAGCATTAAACTAAGAAAAAAAATTTTCTAATCTATTTGGAACAGAAAAATGACTAAATCGGATGAAAAAAGAAAAAATTTCCCGCCCCTATTTCTATGTTATCCACTTTTTCAATCAAAAATTCGGGTATCAAAGCTAATCCGACGAACCCATCATTTGAATCAACTAAGGTAAAAAATAAAACCTATGGGACGGAAATAAATAGAGCTGCTTATCACGATGAATTATATTTGTTCGATACAATGTTGTCAATATAAAGGTTAAGAAAAGAATACAATGGAAAAAATACAAGAACTTAAATTGAAATAATAGTAAAAAAAAGGACTTGTGTTGGATTGGCACTACATATATACTAAAATTTTTAGTTTAGATGGAGAATAAATAAAGAAGAATTAGAAAAAGTATTTATGGAATGAATAGTGTATTGAATCCATATAAGTCGAATAAAGAACTTCTATTCCTTGTTTCTTACTTGGTATTAGAGTTCGAATGAAAACCGCCCGATTGCAGGTAATGCCATAATTTTCGATTTTGTGAGGATCAATCAAATAATAAAAAGACTCTATAAAAGCAATGATAAATAGATACGAATAGAGCAAGAAAAGAAGGAAATAAAAAAACATAGTATAGAAAAGATATCCAAAATTATATAGAAATCACTATCCTACCCTTAGTTTTTATTTCCTTAATTTAATTGAATTTCGCTTGATTAGGGTAAAGTTCCTTAAAAACCTCTGCCTTTTTTAAAATATCTTGAACAGTTCCTGTAGGCTGAGCGCCTTTTTCAAGGAAATAGAGAATAGCGGGAACGTTTAAATAAGTTTGATTCTTGATCGGATCATAAAAACCCACTTTCCGAAGATCTCTTCCTTCTCTTCGGGATCGAACATCAATTGCAACGATTCGATAGACGGCTCATCGGGATAGATGTAGATGAAAAAGACCCCCCCCCCTAGAACCGTATAGGAAGTTTTCTCTTCGTACGGCTCGAGAAAAAATGATTCGAAGTTTTGTCTATGGATAAAATTATAATAAATAGGAAAGGAATCCGTAAAATAAATTAGCCTATAAATTAACTGATATTTATTTATCACCCTTCCTGAAAAATAAAAAATCATTTGTACTCATAACTCAAGTTGAATAATTCTCAAATATCTTAAAGATTTTTCTTTAAGATATTTTTTTATTGAGTGGTCTTTAACCCCCCTTTTGTCTCGTTTAAAATATATTTGGATTCTTTATTCGGATCCGTGAGACAATTGAAGTGGTGTTTCCTTGTTCTGGGATCCTTTATCTTTGTTTTAAATCCTTGGGTTTAGACATTACTTCGGTGCTTCTTAATCCTTTCAAAATGGTAGCAACATACCCCTTTTGTGATTTCTTTCTATCAAAGAATCATACCGACGGTTGATTCGCGCGCGATACACTGTGGATCGAAAAAGTTTTAGCCGTTCCAACAAATTTTTTTGAATTGAAAATTTGCTCGAATCGGATCCTTTCAATTTCTATATCGAAGATATACTTACAAAGTTGTTCCAATTTATTGATTGGCATTAACCCTAGATCGTTGCCCCTGAGAAATTAATCAATACTTTCTACTCGAGCTCCATCATGAACTATTTACATTACAACCCAATAAAAAAAGAAGGGTTCTAGTAGAATAGAACAAACGACGTCGAGCCAAGAGCACCTTCATTCCTATATAAAATGGTGGATGTAAGAATAAGAATCCACACCGGATCGTGTCCTTCAAGTCGCACGTTGCTTTCTACCACATCGTTTTAAACGAAGTTTTACCATAACATTCCTCTAATTTGGAACCAGTATGGAATTGATTCAATTATGGAATCATGAATAGTCATTGGTTCAGTCGGTACAGAGACATAGTAATTTATATTTTTTCTTATCTACATAGATAAGAAATATTTTTCTGAAAAAATCTTAGCAAGACCCCGGCTTTTTTGTATGAATGGAACATTTTTCTATAAATCTCTATCTAAAAAAAAATATCTAATATAAATATGCAGAAATATAAATATAGAAATACCATAACTAACAGAAATAACACGAATAAATAAATTCTATTTGACTCTGCCTCTTCAAGTGACTCAATAAGATAGACTGACCCATTTCCAACTTCCCAAAGATTCAACCCATAAGGAATCATTACAAATCTTGATAATTGAAAAAGTTTCCTACTTATACATCATTATTTGAGTCAAGTTTTACAGTAAAGACTATATTTGATTATCATAAGAAAGATAAATCTCTGTTTCTTTTCGAATCGAATTGTCAATGATTTAAAGCAAATAAGCTAAATAGATCGAACAATAAAAATAAATATCATTGTTAAATATTTAAATTTAAATATTTTAGGGATGCAAATTATTTTTAACAAAAATAGAAAGACTATTGTCACTGAAATAGGATAACAATACATACCTATAGGCTAAGCACTTCCTCGTTTTATATGTATTTTCATATTTTGTTTAACCTGAGGTTAAGTAATCTTTCTGCAACTGTGATCTATGTCCTATCTGGATCACAAAAGGATTCAGTTACATTTGCATGTCATTTGAACCAGATTTAGTTCAGTTTGTGAAAAACTGAGATATGATTACGAAAAGAATCATTCAAAATCAGAAAAGAAAGAAGAATTCTATTCTATCCAATATTAGGCCTTGAAACAGAATCTTGTTGAACAAAAAAGCTGTATTCGGATACAATGGATATGCTCTGGGACGGAAGGATTCGAACCTCCGAATAGCGGGACCAAAACCCGTTGCCTTACCACTTGGCTACGCCCCATTTATATTTTTATTGGACACTAATACTAATAAAGAATAATATTGGTATTAAGTGTTCGTCAATTCCAGTCCAACTATCTATATAAAATATTTATTCTTTATAGAATATATTATAGATTCGTGCTTAAGATTTTGACATGTGTATATCTAGAATTCAACTGAATTTATTGATCATTACATATAATTCAATTAAGATATTGTATGAAAGTATGATTTCTTCTATTCTCCTTTGAGAATTGGAGGATTTTTGATTGGGCGGAAAAAGAAGGATTTTTTTGTCTACCTTACTTTCTTCATTTTTCCTTATATCAATAACTCAATCAAAATGCAATTATCTCGACGAACAAAATGTCTGTTATGCTTAATATCTTTAGTTTGATCTGTCTTAATTCTGCCCTTTATCCGAGTAGTCTTTTCTTCGCCAAATTGCCCGAAGCCTATGCTTTTTTGAATCCAATCGTAGATGTTATGCCAGTAATACCCCTGTTCTTTTTTCTTTTAGCCTTTGTTTGGCAAGCTGCTGTAAGTTTTCGATAAGATTTTTAATACTATCCTAGAAAATTCATGATTTATTCGAGAAAAATTATAACAATTGATAAGATCAAATAAGTCTGACAGTATGAACCTTCGATTCAAACATTGAAATTCTTGGATAGCTGCGAGAAATCCGGTTCGCCCCATTTCCCGATTCTAACCCTTTTTCCGGCGAAAGACCTTATTAGGTTAGGGTCCCTTACAATATCTAATTGTGGGTATGAAAGTGATTTGCGGTAATCAAAGACTCTTATTACAAATTTCAACTTCATTTGAATTTCTGAACATTCTTTTCTATTTCTAGAATTCATTTCTTGGTGTCAAAATCGGATATGTGATATAAAAATGGAGGATCTATTATCTTTTCTCGTTTTCCTTTTTCAAAAAATGATCTTGGAGGTTGTGTAATGCTTACTCTCAAACTTTTCGTTTACACAGTAGTAATATTCTTTGTTTCTCTCTTCATCTTTGGATTCCTATCCAATGATCCAGGACGTAATCCTGGACGTGAAGAATAAAATAAAAATTTCATTTTTATTGCTTGATTTTACAATTTTCTTAAGATTTTCTTTTATCTATTCCACACGTTTAACTAGTAAAAAAATAAAAAGGGGGTTGCGAAATTTGAAAGAAAAAAATGGAAAGTCATCAACGGAAACGGAAAGAGAGGGATTCGAACCCTCGGTACGAATAACTCGTACAACGGATTAGCAATCCGCCGCTTTCGTCCACTCAGCCATCTCTCCCAATTGAAAAAGATAATTACTATCTTACATTACACATCAAGTAAGGATTAAAGAAAGTATTTCTTTGACATTCTTTATCGTTATTATATAATTAGCAATTCCATTTAGATGCTCGAAAGATCCAAATAGAAAGATAAATAAAGAAGACCTTCTTGCTTTTATTTTGTTCGAAGTGCCTTTTGGGCCTGGCCCGGTCAATACCCAGCCGGGCCTTTTTTTGTTCCAACAAATTCCCTTTATTTATAGGCAATATAAATAAGATACCCAATTTGGTATCTGTGTAACAATTTACGTTCTGGGGTTTACATATACTTATAATTTTTGTTATAATGGAAATTGAGAAGGATTTTTGATTCAAAAGAATCAATACTGATTAAGTATGTATCAATAGAAAAGTGAGGGGAAGTTTTTCGGCATTGTGTGTTTTGAGATACTATACAATCAATCGAAGGGGTGGATCAAATACAATAAAAAGGGTAAAAATCAAAAGGGTAAAAAGGGTTTATTTTCTAATGTTTATAAATTTAGAAAAAGTATTAAAAAAAGGATGCAAATACAATAAACTAAAGTTTAGTAATCCAACCCAAAAAGGGACAATTTTATCCTATTGTGTATCGTTTTGGCGGCATGGCCGAGTGGTAAGGCGGGGGACTGCAAATCCTTTTTCCCCAGTTCAAATCCGGGTGCCGCCTCATCAACAAACGAATCGAATATAGACTCGCGAGAATCTCTGAGTGTTCAGGCATTGAATCACTATTAGATTGAGATTGGATGGATAATTTACTTTTTTATAGAAAAAGTGAAAAAAAATCATTTTTCCCCTCCTCAAGAGTATAATATACTATCTCCCAACTGCTTCAGAGAGACAATCGGGAAAGGGTACGGATTAGATCAAATAGGAAAGAAAAGTATGTAATAGATAGCAATTTCGCTATTTTTACTTATGAAGGCAAAAAAAAGGAATGGGCCCTCTTATTTTATTACTACATGTTCCATTAGTAACATTCCTTTGTGGTGTCATTGTGTATTTTACTTGTGTTTAGTCTTTGCCGATTAGAAATCATATCATATAGTAATTTTTTAGAAATGGATTTATTTGATTGGTTCATCAATAGTGTTTGGCCAGAATCCCTTTTTGACTCTGGACCATTGATTCTACTATTATTAGTGAGCAATAATGGAATAATTCTATCATAGAGATAAGGGACATAATTCACATGGATATAGTAAGTCTCGCTTGGGCTGCTTTAATGGTAGTCTTTACATTTTCCCTTTCACTCGTAGTATGGGGAAGAAGTGGACTTTAGAAGAACTCCTAATTTAGTTGAGGAATGAAACGGTATCAATTGTTTTATAGATCGTTCTGCAACGCATTTTTTTATTTGAATTGAGATAATTTTCAAATAAAAATATCTTCATTTCGAAATTCCATTGGATTCTAGTGGAGAAATGTATTCTATAACAGTAAAACGATTATTTCAGATTGATCGGAATAAATAGATGTATCAAAGAATTGGGTCCTACGTCAATTCCATATATGGATTAATAACTACAGATATTGAAGATAAAAGCTAATATAGTACCAACTTTATTAGAAAGTCAAGTACAACTTTATACACTACAATAACACTCATAGAGAGTATGGTAAGAAATAAATTGATTTCTTACTTACCATACTCTCGGATCTCATAGAATACCGCCGATTATCGCCCGTTGATTTCATTTAAGACGCAAAAATAGAATCCTTTTCATTTGATTTCTTCAACTATTGATCAGAAGTGAAGTTTCATTTAAAGTAATTAATCATTTTGACTGACTGTTTTTACGTAAATTATAAGTAGAAAAGCAGTAGGAACTAAAATGAAGAGTGCAGTAGCAATAAATGCAAGAATATTTACTTCCATAATCTCATCGTTTTTTTTATTTCACAATAGCTCGGGATTTAATCCCATAGAGATGATAAATCTTTCACCTGTCAATTCAATGAATGCATTCCCTATCGATGATCTTGAATCGGATCAATATCATGAATAACAATATTTGAGCTATTAAATTAATTCGTCGTCGAGAATTGAATAGTATAACATACGAAGATCTTTTATCCATACCGAATCCAAGATTGGATTCCCGGCCCAATCCAAAATTCCTTATATTTATCCTTCTTTTCTATAACCTACCTTAGGTCTTCCTTGTAGAACCATCAAATGAAGTAGCATCTAACCACCCGTCCGTTTCCATTAACTACAAAACCCCAACAAACAATACAAAGCGAAGTGGAAAAAGAGAGGAATTAGGTTCTAAACGCCGTTTTTTTAATGATCCAATTTTCTTTGGAAGACAAAGAAGTATGATAAAGATGAGTCGCGGGAGCAAAGATGGAATATTCTATCAACTTCACTATTTTAGTTATTTTCATTTTAGTTTAGGGTTTGTTCTTTCTTCGACAGAATCCTGAAAAAAAGGGGGGAAAGACCTTCGGAATTAAATTATGCTTTCTATCCCTTATTTCACAGAAAATGGAGAGGCGAATTGATGTATTTATTGGATCCGTCGGGACTGACGGGGCTCGAACCCGCAACGTCCGCCTTGACAGGGCGGTGCTCTTGCCTATTGAACTACAATCCCAGGGGAATCAGAAGGGATCTAGCAGAAAATTTCGATTCTTTTTTATTCTCTCGTATCAGGTATTTCTTAAGAACAAGAGGGTTCTACCATCTGATGGTAGATTGGCGAATTGTTGGGCCGAGCTGGATTTGAACCAGCGTAGACATATTGTCAACGAATTTACAGTCCGTCCCCATTAACCACTCGGGCATCGACCCAACGCCTAATTGATTTTAGACGATTGAAAATATCATTCTTATGGGCATGATTTACCCCCAGAGGGACTTGAACCCTCGTTGTCTCCGTGAAAGAGAGAAGTCGTGAAACCGCTGGACCATAGGGGCCGAGGGTCCGCATAAGGAAAACAAAAAAAATCGGATAGGTGCGGAGGGGCGGCCCCTTTAGGAGATGAATAGGATCAAACCGAAAGACTCGTTAACTATTCTGGGGGTTAATGGTAATCAAAGTTTACCATTAAACTATACAATTTTGAAACTTGAAAGAGAGAAAGACGAGAAAGACCAATGAAATAAAGTTTCTGAATCAAACCGAAAAACAATGGTCGAGAACTTTCTTTCTTCTTTCGTTCTTCTTTCATATCTCCGCTTTACTCCCCCCCCCGGTTCCCAGTGAGGAACCAAAAGATTATTTTGGTCCGCGCAATCCAATTATATTATGCCCTAAATTAGGCGTCAATTGACCACGTAAAGGAGAGAAAGAAGAGAAAGGAAAGCATTAAACAAGGCAAGAAGACGGTCGGACCGGACGAGGTATTTTTGCACGTGTTTAACGCTTAAGAAATAGCCATTCAGAGGGTTTTCTGGTATTCAATATTCAAGTAGATTAGAATATAAATACCGTTATACATTATAATATAAGAAACTGAATCAGTTTTGATATTCTAAAAAAAATCCTAAAACATAGTAAGCCTAAGTGGGAGAATTCTGTTTCTAGGACTGTTTTATCAATTCCGTTCCATTTGCATCTCTTAAAAATGCCAATTTAAGTTAAGTATAAATTTTTATTCCACCTATCTCATAGATTCCAGTCAAAGATTCATAGAATAGAAATTCCATCATTGTTAGATCTATAGGATTTGATGGATAATGAGCCAGCCAAAATGGTATTTATTTTTGTTTTTTGGAGAATTCGATATGGATGAGTATAAATCACTGCCAATTTCAAAAGAATCCGGGATAGACGCAATGTCCACAATACCTGGATTTAATCAGATACAATTTGAAGGATTTTGTAGGTTCATTGATCAGGGTTTGACAGAAGAACTTTCTAAGTTTCCAAAAATTGAAGATACAAATCAAGAAATTGACTTTGAATTATTTTTGGAAAGATATCAATTGGTAGAACCCCTGATAACGGAAAGAGATGCTGTGTATGAATCACTCACATATTCTTCTGAATTATATGTATCCGCGAGACTTATTTGGAAAAACGATAGGCGTAGGTATATCCAAGAACAAACAATTTTGATAGGAAAGATCCCTCTAATGACTTCTCTGGGAGCTTTTATAGTAAATGGAATATATAGAATTGTGATCAATCAAATATTGCGAAGTCCCGGTATTTATTACCAGTCAGAATTGAACGATAACGGAATTTCGGTCTATACCGGCACCATAATATCAGATTGGGGAGGAAGATTAGAATTAGAGATTGATAGAAAAGCAAGGATATGGGTTCGTGTGAGTAGGCAACAAAAACTATCTATTCTAGTTCTATTATCAGCTATGGGTTTGAATATAAGAGAAATTCTAGAGAATGTTTGCTATCCTGAACTATTTTTGTCTTTTCTGAATGATAAAAAAAAAATCGGGTCAAAAGAAAATGCTATTTTGGAGTTTTATCAACAATTTGCTTGTGTAGAGGGAGATCCGGTATTTTCTGAATCCTTATCTAAGGATTTACAAAAAAAATTCTTTCAACAAAGATGTGAATTGGGAGGGATTGGTCGACGAAATATGAATCGGAGACTGAACCTTGATATACCCCAGACCAATACATTTTTGTTACCGCGAGATATATTGGCAGCCGCGGATCGTTTGATTCGAATAAAATTTGGAATGGGTACACTTGACGATATGAATCATTTGAAAAATAAACGTATTCGTTCTGTAGCAGATCTTTTACAAGAGCAATTTGGATTGGCCTTGGTTCGTTTAGAAAATATGGCTCGAGGAAACATATATGCAGCACTTAAACATAACTGGATACCAACTCCTCAGAACTTAGTAAATTCAACTCCATTAACAGGTACTTATAAAGCTTTTTTCCGTTTACATCCATTATCTCAAGTTTTGGATCGAACTAATCCATTGACACAAATAGTTCATGGGAGAAAATTGAGTTATTTGGGCCCGGGGGGATTGACTGCGCGAACTGCTACTTTTCCAATACGAGATATTCATCCTAGTCACTATGGGCGTATTTGCCCAATTGACACATCTGAAGGAATAAATGTTGGACTTATTGGATCCTTAGCAATTCATGCGAGGATTGGTCGTTGGGGGTCTCTAGAAAGTCCGTTTTATAAAATTTCTGAGAGATCAAAAGGGGCCCGGATGCTTTATTTATCACCGAGTAGAGATGAATACTATATGGTAGCCGCAGGAAATTCTTTGGCCTTAAATCAGGGTATTCAGGAAGAACAGGTTGTTCCAGCTCGATATCGTCAAGAATTCCTGACTATTGCATGGGAACAGGTTCATCTTCGAAGTATTTTTTCCTTCCAATATTTTTCTATTGGAGCTTCCCTCATTCCTTTTATCGAGCATAATGATGCGAATCGGGCTTTAATGAGTTCTAACATGCAACGTCAAGCAGTCCCTCTTTCTCAGTCCGAGAAGTGCATTGTTGGAACTGGATTGGAAGGCCAAGCGGCTCTAGATTCAGGGGCTCTTGCTATAGCCGAACACGAGGGAAAAATTCTTTATACCGATGCTGACAAGATCCTTTTATCAGGTAATGGAGATACTCTAAGCATTCCATTAGTTATGTATCAACGTTCCAACAAAAATACTTGTATGCATCAAAAACCCCAGGTTCGGCAGGGTAAATGCATTAAAAAGGGACAAATTTTAGCGTATGGTGCTGCTACAGTTGGTGGCGAACTCGCTTTGGGGAAAAACGTATTAGTAGCTTATATGCCATGGGAAGGTTACAATTTTGAAGATGCAGTACTCATTAGCGAGCGCTTAGTATATGAAGATATTTATACTTCTTTTCACATACGTAAATATGAAATTCAGATTAACCAAGGCCCCGAAAGGGTCACTAATGAAATACCGCATTTAGAAGCCCATTTACTCCGAAATTTAGACAAAAATGGAATTGTAATGCTGGGATCTTGGGTGGAAACAGGTGATATTTTAGTAGGTAAATTAACGCCCCAAATGGTGAAAGAATCATCGTATGCCCCGGAAGATAGATTGTTACGAACCATACTTGGCATGCGGGTATATACTTCAAAAGAAACTTGTCTAAAACTACCTATAGGCGGTAGGGGTCGGGTTATTGATGTGAGATGGGTCCATAGTTCTAAGACAGATGAGACAGATAAGACAGAAAGGATTCGTGTATATATTTTACAGAAACGTGAAATCAAAGTAGGCGATAAAGTAGCTGGAAGACATGGAAATAAGGGTATCATTTCAAAAATTTTGCCTAGACAAGATATGCCTTATTTGCAAGATGGAAGACCTGTTGATATGGTCTTCAACCCATTAGGAGTACCTTCACGAATGAATGTAGGACAAATATTTGAATCTTCACTCGGGTTAGCGGGGGGGTTGCTAGACAGACATTATCGAATAGCGCCTTTTGATGAGAGATATGAACAAGAAGCTTCGAGAAAACTGGTGTTTTCTGAATTATATGAAGCCAGTAAGCAAACAGCGAATCCATGGGTATTTGAACCCGAGTATCCAGGGAAAAGCAGAATATTTGATGGAAGAACGGGGGATCCTTTTGAACAACCTGTTATAATAGGAAAGCCTTATATCTTGAAATTAATTCATCAAGTTGATGATAAAATCCATGGGCGTTCCAGCGGGCGTTATTCACGTCTTACACAACAACCCCTTAAAGGAAGGGCCAAGAAAGGGGGACAACGGGTAGGAGAAATGGAGGTTTGGGCTTTAGAGGGGTTTGGCGTTGCTTATATTTTACAAGAGATGCTTACTTATAAATCTGATCATATTAGAGCTCGCCAGGAAGTACTTGGTAGTATAATCTTTGGAGAAACAATACCGACTCCTGAGGATGCTCCAGAATCTTTTCGGTTGCTCGTTCGAGAACTACGATCTTTAGCTCTGGAACTGAATCATTTTCTTGTATCTGAGAAGACTTTCCAGATTAATAGTAAGGAAGCTTAATCGAACGGAAGCAGAATTCTTCTTCTATGATCGATCGATATACACATCAACAACTCCGAATTGGATTAGTTTCTCCTCAACAAATAAGTACTTGGTCCAAAAAAATCCTGCCTAATGGCGAGATCGTTGGAGAGGTGACAAAACCTTATACCTTTCATTACAAAACCAATAAACCAGAAAAAGATGGATTATTTTGTGAAAGAATTTTTGGGCCTATCAAAAGTGGAATTTGTGCTTGTGGAAATTATCGAGTAATCGGAGATCAAAAGGAAGACCCGAAATTTTGTGAACAATGCGGAGTCGAGTTTGTTGATTCTCGGATACGAAGATATCAAATGGGCTACATCAAACTCGCATACCCGGTAATGCATGTGTGGTATTTGAAACGTCTTCCTAGTTATATTGTGAATCTTTTAGATAAACCTCTTAACGAATTAGAAGACCTAGTATACTGCGGTGTGTGATTTGATCGAAATTCTGATTTTACAGATTCGAAATGAGAAACTGTCATCCCATTTAATCCAATCGGGATGCCCTGTATCTGACATGTTTCTTGGTAGGAGTAACATGAAGCTCAGAATTAGGGATGTATTCAAGACCCTCCCAAAAAAGGGAATTGATCTATGGTCGATTTCATAAGAATTTATAGTTATACCTCGTAAAAAAAAGACTTTTTCTTTTGTGCAATTAAGCAGTTCCTTTTTTTAGAAATAAATTCTGTTCAAGTAAGCAAATAGAAAAGATGTCATGGTTACAAGAGTCTATCTATCGCATATAGACTTTAAGGGCATCGTGGCCTAACCGTCGAGGTGAAGTCGGGACCTAAAAGATCGAATGGAACAGTACATAGACAAGTAAATTCCTTATGAATTCCAAGGTACTCTCTTTAATTAAGAATTACGGGATTCATCATTCGAGGGGAAGTAGACTACTCAAGAATTTCACATTTCATTTATGTCATAATTGAATAAAGAATTCAGAAAATCTAAATCAAAATAATAAGGAAGACGGAATCAATGAAGTTTTGCTTGGTCTTCACTGGAAACTTGAGTAAGGAGTAGATCTTTTTGGAGTTTTCTAGAATTTGAAAGCGAGAACTCCTTTCTTTTTCTTTATTTGGTGTACCTACTTGAGCCGGATGAAAGGAAACTTTCACGTCCGATTTTGAGGGGGGGAGATCCTATCCCAATTTTTATTTTGCTAGGCCCATAGATAAAAAACCCACTTTTTTACGATTACGAGGTTTATTGGGATATGAAATCCAACCCTGGAAATACAAGATCCCAATTTTTTTTACTACCCGGAGCTTCGATACATTTCGAAATCGAGAGATGTCTACCGGGGGCAGTTCTATCAGACAACAATTAGCCAATCTAGATTTACGAATTATTATAGATTATTCATTGGTAGAATGGAAAGAATTGGAGGAAGAGGAACCCACAGGGAATGAATGGGAAGATCGAAAAGTTGGAAGAAGAAAAGATTTTTTGCTTAGACGCATGGAATTGGCTAAGCATTTTATTCGAACAAATATAGAACCAAAATGGATGGTTTTGTGTCTATTACCAGTTCTTCCTCCTGAGTTGAGACCAATCTATCATATAGATGAGGATAAACTAGTGACCTCGGATATTAATGAAATCTATAGAAGAATTATCTATCGGAATAATACTCTTACAGATCTATTAACAACAAGTATAGCTACGCCAGAAGAATTAATAATATCTCAGGAAAAATTGTTACAAGAAGCTGTGGATGCACTTCTTGATAATGGAATCTGCGGACAACCAATGAGGGATGATCATAATAGAGTTTACAAGTCGCTTTCAGATGTAATTGAAGGCAAAGAAGGAAGAGTTCGCGAGACTCTGCTTGGTAAACGGGTCGATTATTCAGGGCGGTCAGTGATTGTCGTGGGCCCTTCACTTGCATTACATCGATGTGGATTGCCTCGCGAAATAGCAATAGAACTTTTCCAGGCATTTGTAATTCGTGACCTAATTAGAAAACATCTTGCTTCGAACATAGGAGTTGCTAAGAGTCAAATTCGGAAAAAAAAACCGATTGTATGGGAAATACTTCAGAGAATTCTGGATGACCATCCTGTATTGCTGAATAGAGCACCTACTCTGCATAGATTAGGCATACAGGCATTCCTACCCGTTTTAGTGGAAGGGCGTGCTATTTGTTTACATCCATTAGTTTGTAAGGGCTTCAATGCAGACTTTGACGGGGATCAAATGGCTGTTCATGTGCCTTTATCTGCAGAGGCTCAATCAGAGGCACGTTTACTTATGTTTTCTAATATGAATCTTTTGTCTCCAACTATTGGAGATCCCATTTCCGCACCAACTCAAGATATGCTTAGTGGACTCTATGTCTTAACGAGTGGAAATCGTCGGGGTATTTGTGTAAATAGGTATAATCCATGTAATCGTAGAAACTATCAAAATGAAGATAATAACTATAAGTATACAAAAAAAAAAGAACCCTTTTTTTGTAATACCTATGATGTAATTGGAGCTTATTGGCAAAAACGAATCAATTTAGGTAGTCCTTTGTGGTTCCGGTGGCGACTAGATCAACGCGTTATTGCTGCAAGAGGAGCTCCCATCGAAATTCACTATGAATCTTTGGGGACCTATTATGAGATTTATGGACACTATCTAATAGTAAGAAGTATAAAAAAAGAAATTCTTTATATATATATTCGAACCACTCTTGGTCATATTTCTCTTTATCGAGGAATAGACGAAGCCGTACAGGGGTTTTGGCAGGGCTTTTGTAATTCTATGCTACCAGCGGGAATGCGAGTCTCGCCGGTTTAACTAGGACTATAATTGCGGAATTTCTACGCGAATCAAGATCTAGAAAAGGAAGTTTTCCAATCACTGACTCAAACCCATTGTCAAATTCTACTCAGCGCAATATGGAGGTACTGATGGCACAACGGGCCACTCATGTCTTTTACAATAAAATGATAGACGGAACTGCCATGAAACGACTTATTAGTCGATTTATTGATCACTATGGAATAGGATATACATCACATATCCTGGATGAAGTAAAGACTCTGGGTTTCCGAGAAGCTACCACCGCATCCATTTCATTAGGAATTGATGATCTTTTAACAATACCTTCTAAAAGATGGCTAGTTCAAGACGCTGAACAACAAAGTTTTATTTTGGAAAAACACCATCATTATGGGAATGTACACGCGGTAGAAAAATTACGTCAATCGATCGAGATATGGTATGCCACAAGTGAATATTTGCGACAAGAAATGACTCCTAATTTTCGGATGACCGATCCTTTTAATCCAGTCCATATAATGTCTTTTTCGGGAGCCAGAGGAAATGCATCTCAGGTACATCAATTAGTAGGTATGAGAGGATTAATGTCGGATCCCCAAGGGCAAATGATTGATTTACCCATTCAAAGCAATTTACGCGAAGGACTCTCTTTAACAGAATATATTATTTCTTGTTACGGAGCCCGTAAAGGAGTTGTGGATACCGCTATCCGAACATCAGATGCAGGATATCTTACGCGCAGACTTGTTGAAGTAGTTCAACACATTGTTGTACGTCGAACAGATTGTGGCACCGTTCGAGGTATTTCTGTAAGTCCTCGAAATGGGATGATGACGGACAGGATTTTTATCCAAACATTAATTGGGCGTGTATTAGCAGATGATATATATATAGGTTCGCGATGCATTGCTACTAGAAATCAAGATATTGGGGTTGGACTTGTCAATAGATTCATAACTTTTAGAGCACAACCAATCTCTATTCGAACCCCCTTTACTTGTAGGAGCCCATCTTGGATTTGTCAATTATGTTATGGCCGGAGTCCAGCTCATGACGACCTGGTCCAATTGGGAGAAGCTGTAGGTATTATTGCAGGTCAATCTATTGGAGAACCGGGCACTCAATTAACATTAAGAACTTTTCATACCGGCGGAGTATTCACAGGGGGTACTGCAGAACATGTGCGAGCCCCTTCTAATGGAAAAATAAAATTCAATGAGGATTTGGTTCATCCGACACGTACACGTCATGGGCATCCTGCTTTTCTATGTTCTAGAGACTTGTATGTAACTATTGAGAGTGAAGATATTATACACAATGTGTATATTCCGCCCAAAAGTTTTCTTTTAGTTCAAAACGATCAATATGTAGAATCAGAACAAGTGATTGCTGAGATTCGCGCGAGAACATCCACTTTGAATTTGAAAGAGAAGGTTCGAAAACATATTTATTCTGACTCAGAGGGCGAAATGCACTGGAATACCGATGTGTACCATGCACCTGAATTTACATATGGTAATATCCATCTCTTACCAAAAACAAGTCATTTATGGATATTATTAGGGGAGCCCTGGAGATCCAGTCTAGGCCCCTGTTCGATCCACAAGGATCAAGATCAAATGAACGCTTATTCTCTTTCTGTCAAGCGAAGATATATTTCTAACCCCTCAGTAACTAATAATCAAGCGAGACAAAAATTTTTTAGTTCGTATTTTTCTGGTAAAAATAAAAAAGGAGATAGCATTCCTGATTATTCAGAACTTAATCGAATAACATGTACTGGTCGTTGTAATCTCAGATATCCGGCCATTCTCGACGGGAATTCTGATTTATTGGCAAAGAGGCGAAGAAATAGATTCATCATCCCACTCGAATCGATTCAAGAAGGCGAGAACCAACGAATACCTTCTTCAGGTATCTCAATTGAAATCCCCAGAAATGGTATTCTCCGTATAAATAGTATTCTTGCTTATTTCGATGATCCTCGATATATAAGAAAGAGCTCGGGACTTACTAAATATGAGACTAGAGAACTGAATTCAATCATCAACGAAGACGATTTGATTGAGTATCGAGGAGTCAAGGTATTTTGGCCAAAATACCAAATAGAAGTAAATCCATTTTTTTTTATTCCCGTGGAAGTCCACATTTTGGCCGAATCTTCTTCCATAATGGTACGGCACAATAGTATTATTGGGGTAGATACACAAATCACTTTAAATAGAAGAAGTCGGGTAGGCGGATTGGTCCGAGTGAAGAAAAAAGCAGAAAAAATTAAACTGATAATCTTTTCTGGAGATATCCATTTTCCTGGAAAGACAAATAAGGCATTCCGATTGATACCACCAGGAGGGGGAAAACAAAATTCCAAAGAATACAAAAAATTGACAAATTGGCTCTATATCCAACGAATGAAACTTTCCAGGTATGAAAAAAAGTATTTTGTTTTGGTTCAACCTGTAGTCCCATATAAAAAAACGGATGGTATAAATTTAGGAAAACTTTTCCCGCCGGATCTCTTGCAGGAAAGTGATAATCTACAACTTCGAGTTGTCAATTATATCCTTTATTACGACCCAATTCTTGAAATTTGGGACACAAGTATTCAATTAGTTCGGACTTGTTTAGTGTTGAATTGGGACCAAGACAAAAAAAGTTCTTCGATCGAAAAGGCCTGTGCTTCCTTTGTTGAAATAAGGACAAATGGTTTAATTAGAGATTTTCTAAGAATCGACTTAGCGAAGTCACCTATTTCGTATACCGGAAAAAGGAACGATCTGTCAGGTTCAGGATTGATCTCTGAGAATGGATCAGACCGCGCTAATGTCAATCCGTTTTCTTACATTTATTCCTATTCCAAGGCAAGGATTCAAGAATCCCTTAATCCAAATCAAGGAACTATTCATACCTTGTTGAATCGAACTAAGGAATCTGAATCTTTGATAATTTTGTCATCATCCAATTGTTCTCGAATAGGCCCATTCAACGATGTAAAATCTCCCAATGTGATAAAAGAATCAATCAAAAAGGACCCCCTAATTCCAATTAGGAATTCGTTGGGCCCCTTAGGAACAGGCCTTCCAATTTATAATTTTGATTTCTTTTCCCATTTAATAACCCATAATCAGATCTTGGTAACTAACTATTTGCAACTTGACAATTTAAAACAGATTTTTCAAATACTTAAATATTATTTACTGGATGAAAATGGTAAAATTTATAATCCCTATTCATGCAGTAACATCATTTTGAATGCATTCAATTTGAATTGGTATTTTCTCCATTCCAATTATTGTGAAGAGACATCTACAATCGTTAGTCTTGGGCAGTTTATTTGTGAAAATGTATGTATAGCCAAAAAAGGACCGCATTTAAAATCGGGTCAAGTTCTAATTGTTCAAGTTGACTCTGTGGTAATACGGTCAGCTAAGACTTATTTGGCTACTCCAGGAGCAACTGTTCATGGACATTATGGGGAAATCCTTTACGAAGGAGATACATTAGTTACATTTATATATGAAAAATCAAGATCTGGTGATATAACGCAAGGTCTTCCAAAAGTGGAACAGGTGTTAGAAGTGCGTTCGATTGATTCAATATCGATGAATCTCGAAAAGAGGATTGAGGGTTGGAACAAATGTATAACAAGAATTCTTGGAATTCCTTGGGCATTCTTGATTGGTGCTGAGCTAACTATAGTGCAAAGTCGTATCTCTTTGGTTAATAAGGTCCAAAAGGTTTATCGATCCCAGGGGGTGCAGATACATAATAGGCATATAGAAATTATTGTACGTCAAATAACATCAAAAGTGTTGGTTTCAGAAGACGAAATGTCTAATGTTTTTTTGCCCGGAGAACTAATTGGATTGTTGCGAGCGGAACGAATGGGGCGCGCTTTGGAAGAAGCGATCTGTTACCGAGCCGTCTTATTGGGAATAACAAGAGCATCTATGAATACTCAAAGTTTCATATCTGAAGCGAGTTTTCAAGAAACTGCTCGAGTTTTAGCAAAAGCAGCTCTCCTGGGCCGTATCGATTGGTTGAAAGGCCTGAAAGAAAACGTTGTTCTGGGGGGGATCATACCTGTTGGTAGCGGCTTCAAAAAACAACCTAACAACATTCCTAACAACATTGCCTTGGAACTCAAAAAAAAGAATCTATTAGAGGGGGAAATGAAAGATATTTTGTTCTACCACAGAAAATTATTTGATTCTTGCCTTTCAAAAAATTTCCATGATACACAAGAACAATCATTTTTTTAGGATTTAATGATCCCTAAGAACACCCCTTTCTTTTATCTTTTAAAAGGATCTGTTGGTCCAGTCATTTGATTTGGTAATAGTAATCAAAAAAATAACAAATAGAAAAGAATAATGGCTTGGGCTGTGTATCTACGCCAATCTACGGTAGAAGAGAAGGTTCCATCGGAACAATTATTTATTTCAGGGTACCTCTTCTCTTTTTTTTTTCAAAAGGGGGAGGCAGTGTGGGGAGAAATGACAAGAAGATATTGGAACATTAATTTAGAAGAGATGATGGAAGCAGGAGTTCATTTTGGCCATGGTACTAGGAAATGGAATCCTAAAATGGCACCTTATATCTCTGCAAAACGTAAAGGTATTCATATTACAAATCTTACTAGAACTGCTCGTTTTTTATCAGAAGCTTGTGATTTGGTTTTTGATGCAGCAAGTAGGGGAAAACAATTCTTAATTGTTGGCACTAAAAATAAAGAAGCTGATTCAGTAGCATGGGCTGCAATAAGGGCTCGGTGTCATTATGTTAATAAAAAATGGCTCGGTGGTATGTTAACGAATTGGTCCACTACAGAAACGAGACTTCATAAGTTTAGAGACTTGAGAACCGAACAAAAAACAGGGGGACTCAACCGTCTTCCGAAAAGAGATGCGGCTATGTTGAAAAGACAATTATCTCATTTGCAAACATATCTGGGCGGGATTAAATATATGACAGGGTTACCCGATATTGTAATCATCGTTGATCAGCACGAAGAATATACGGCACTTCAAGAATGTATCACGTTGGGAATTCCAACAATTTGTTTAATCGATACAAATTGTGACCCCGATCTCGCAGATATTTCGATTCCAGCGAATGATGACGCTATATCTTCAATCCGATTAATTCTTAACAAATTAGTATTTGCAATTTGTGAGGGCCGTTCTGGCTATATAAGAAATCCGTGACTAATAATAAGATAAATAACTTATTTCATTTCGGAACCTTCATAGATTTATCGAATCGGTTACTATTTCTGAATCTCAAAAAAGAGATAAAAATAACAAGGAATAGAATTTGATTAGTTGGTATTCAAAATATACGATTCAAGTAGTCAAGTCGAGAAAGAGATGGTTGAATCAAAATAATTTTGTTTAAAGTTCTATTTTTGTCAGAGGGCAATATGAATGTTCTATCATGTTCCATCAACACACTAAATGGGTTATACGATATATCCGGTGTGGAAGTAGGCCAACATTTTTATTGGAAAATCGGGGGTTTCCAAGTCCACGGCCAAGTACTTATTACTTCTTGGGTTGTAATTGCTATCTTATTAGGTTCAGCCACTCTAGCCCTTCGGAACCCACAAACCATTCCGACCGGCGGTCAGAATTTCTTCGAATATGTCCTTGAATTTATTCGAGATGTGAGTAAAACTCAAATTGGAGAAGAATATGGTCCTTGGGTTCCTTTTATTGGAACTATGTTTCTATTTATTTTTGTTTCTAATTGGTCAGGCGCCCTTTTACCTTGGAAAATCATACAATTACCTCATGGGGAGTTAGCCGCACCCACGAATGATATAAATACTACTGTTGCTTTGGCTTTACTCACGTCAGTGGCATATTTCTATGCGGGTCTTACCAAAAAAGGATTAGGTTATTTCGGGAAATATATTCAACCAACTCCAATTCTTTTACCTATTAACATCTTAGAAGATTTCACAAAGCCCCTATCACTTAGTTTTCGACTTTTCGGAAATATATTAGCCGATGAATTAGTAGTTGTTGTTCTTGTTTCTTTAGTACCTTCAGTGGTTCCTATCCCTGTCATGTTCCTTGGATTATTTACAAGTGGTATTCAAGCTCTTATTTTTGCAACTTTAGCCGCGGCTTATATAGGTGAATCCATGGAGGGCCACCATTGACTAGTTTTCTAAATAGTCTTTTTTTTAGTTTAACCTAAGGCAATGTGTGCGTGGCTAAAAAAATTGACTTAGGGAATGAAAATATACAACTACACTATATACGATCTAGAGTAATAGAAAAAAAGATTAAAATAAAGATTACAATATTGATATTAGAGTAGAGAATTGAAAAAAAAAAAAAGGAAAGAGATCTCAAAGATCTTTTTCCTAAGATTCTCGTTTGGTCCATTTATATCATAATCATACCTTCCCCTCAATGAATATTCGGTTTAGATTGGTCATCGAATCCGAATATTAACTATTCGGAGTCGTCATTTGACGAAGAAGCCTTGTGGTATTACGACGTGTGATTAAATAAAAAAAGGATGTTCTATAGAATGATTCCCCGTTTCAGTTGATTTTATTCAACGATTGACCAAACGAAAATATTAAGAAATAATAAATTGTATGAACTTAGATCAATCAAATCAATTTCTATGCTGCGATTCGGCCCAATCAATTTATCCATTTATTATCCATTTAGGTTGCGGGATAATGATAAAGAAGGGGGAAGGGATAATTTATAAAAAAGGGGATTCATAAATGGTTCGTAGAGGGGAGGTCGAACTAGGTATATGGAATTGAATGGCTATAAGTTAACTCTTGTCAAGGGTTAGACGCATCCTTATCAAATCCGATTGAATTGAAGATGAAGGAAGAGTTCGTTTACATTGTGGAAGAAAGACATGTATATGTGATATTAGATATTGACTAGTTATATACGAGCTAAAGATATATCTAATTTGCCCTACTAATCGAATGTGAATGTAGATGGGGATTCTATGGAAGTCCTTCTGTCTCATTTGTGACTGTGCGTTGAATGAATAAACGGATGAAGTCAATAAAAAATCGAAGAATTCAAAGAGCGGGTCGGGACAAAGAAACGGAAAAACTAAAGTTGTATGGATTCACAAAGACTTTCTCGAGAGAAACCAAAAAAGAGATATCGAAGTAGTTTTGATGATTCAAGAATGTTATTACTTGAATTCGAAGTTCGTAGTTACTTCGACTGGATGAATCGTAGCAATGGAATAATTAAGTCATAGTTCATTGGTTGAGTGTATCATTAACCATTTTTTTTTTGGTACGAGGAACTTATCATGAATCCACTGATTTCTGCCGCTTCCGTTATTGCTGCTGGATTGGCTGTAGGGCTTGCTTCTATTGGACCTGGAGTTGGTCAAGGTACTGCTGCGGGTCAAGCTGTAGAAGGTATCGCGAGACAGCCCGAGGCGGAGGGAAAAATACGAGGTACTTTATTGCTTAGTCTAGCTTTTATGGAAGCTTTAACAATTTATGGCCTGGTTGTAGCATTAGCACTTTTATTTGCGAATCCTTTTGTTTAATATTAGAAATATGAAAAATAAAAATTTTTCATATTTTATTGCCTTGGACTTGTGCTTTGCTTTTTCGAATTATATAAAGATTTCATTCCTAGAATTACTTATTCGTTGAGAAAATAACCCACGGGAAGGGCTGAGAGGAATTAGCATACCAACTCGCTTTCATCCTTCCCGTTCGTGTTCGTAGGCCTTTTTTTAGTTTTTAAGAGGGGTTGCAACCAAGGGGGTAATTCATGATTTCTAAATCGAATAGATTTTTGATTCGATTTAGAAAGTAGGAAACTAGAAATATATATATAAAAAAAAGAGGGCAAAGTAATACAAAAAGAACTCTGTTCTATTTTTTAGTCTATCTATACGAGGAGATCATATGAAAAATGTAACCGATTCTTTCGTTTCTTTGGGCCACTGGCCATCCGCCGGGAGTTTCGGGTTTAATACCGATATTTTAGCAACAAATCTAATAAATCTAAGTGTAGTGCTTGGGGTCTTGATCTTTTTTGGAAAGGGAGTGTGTGCGAGTTGTTTATTTCAAGAATAGGCTGGATCCAACCAGCTGTACTTTTTCTGTTATAACTAGGAAAGTTATACCTAAGAAAGAAGGGTGCATGATCTCGCGAATTACTTCTGAATAAATTCAGAAATCATATGTAAGAACTATAGCATTTCGTAATTTATTGGAAAATCCACTTTGATTCTCTATCAACCAATAATGTGGGACCATTAACATGGTTAAAGCTAAACTGTTTGAAGTCCAGACGCAGCATGGTACTCTTTCTACCACTATGTTAATATAGAGATGGTTTCAAAATAAATATTTTATCAATATAGAACACTCATATCGATAAAATGATTTGAACTACTTATTGGGGATTTTATTCCCTTTTTTAGCCAATGCTGAATCGATGACCTATGTATTGTGTATAAAGTAAGAAAAACTTCTTGGATTAAAAAAAGTAAACAACTTTGCTGACAATTACATATTTTTTGTTTGGTCAGAAGAGTCCTCCGAATATTTTGGTCTTGGATTAGTGATTCCTTTTGATATTTTGATTTCATTTTGGAATATGACAAGAGAATAGAGGATAGGCTCATTACATTAACAATAAAGATATGGGAATTTACATTGAGCGTGAGAGCCAAATGAATCGAAAGATTCATGTTTGGTTCGGGAAGGGATCATGGAATTTTTGAAATGAATGGAAAGATAATCTACTTTCATTAAGTGATTTATTAGATAATCGAAAACAGAGAATCTTGAATACTATTAGAAATTCAGAAGAATTGCGCGAGGGGGCCATCGAACAGCTGGAAAAAGCCCGGACTCGCTTACGGAAAGTAGAAATAGAAGCAGATCAGTTTCGCGCGAATGGATACTCTGAGATAGAGCGAGAAAAATTGAATTTGATTGATTCAACTTATAAGACTTTGGAACAACTAGAAAATTACAAAAATGAAACTATAAATTTTGAACAACAAAAGGCGAGTAATCAAGTCCGACAACGGGTTTTCCAACAAGCCTTACAAGGAGCTCTAGGAACTCTGAATAGTTGTTTAAACAGCGAGTTACATTTACGTACTATCAGTGCCAATATTGGCATATTGGGGGCGATGAAAGAAATAACGGATTAGTCCTTGTACTTTAGGCATTATTTTTTATTTATTTTTTTTTTCAAAAAAGAATTAAGAAATACTCATGGTAACCATTCAAGCCGACGAAATTAGTAATATTATCCGTGAACGTATTGAGCAATATAATAGAGAAGTAAAGATTGTAAATACCGGTACCGTACTTCAAGTAGGTGATGGCATTGCTCGTATTCATGGTCTTGATGAAGTAATGGCGGGTGAATTAGTAGAATTTGAAGAGGGTACAATAGGCATTGCTCTTAATTTGGAATCAACTAATGTTGGTGTTGTATTAATGGGTGATGGTTTGCTGATACAAGAAGGGAGTTCTGTAAAAGCAACAGGAAGAATTGCTCAGATACCAGTGAGTGAGGCCTATTTGGGTCGTGTTATAAACGCCCTGGCTAAACCTATTGATGGTAGAGGTGAAATTTCATCTTCTGAATATAGGTTAATTGAATCGGCGGCTCCGGGGATTATTTCTCGACGTTCTGTATATGAGCCTCTTCAAACAGGGCTTATTGCTATTGATTCAATGATTCCGATAGGACGTGGTCAGCGAGAATTAATTATTGGGGACAGACAGACCGGTAAAACAGCAGTAGCAACAGATACAATTCTAAATCAACAAGGCCAAAATGTAGTATGCGTTTATGTAGCTATTGGTCAAAAAGCATCTTCTGTGGCTCAGGTAGTGACTAATTTCCAGGAAAGGGGCGCGATGGAATATACTATTGTGGTAGCCGAAACGGCGGATTCCCCTGCTACATTACAATACCTCGCTCCTTATACAGGAGCAGCTCTGGCTGAATATTTTATGTACCGTGAACGACACACTTCAATCATTTATGATGATCCCTCTAAACAAGCGCAAGCTTATCGCCAAATGTCTCTTCTATTACGAAGACCACCTGGGCGCGAAGCTTATCCAGGGGATGTTTTTTATTTACATTCACGCCTTTTGGAAAGAGCTGCTAAATTAGGTTCTAGTTTAGGTGAAGGAAGTATGACCGCTTTACCAATAGTTGAAACCCAATCGGGAGATGTTTCGGCTTATATTCCTACTAATGTAATTTCGATTACTGATGGACAAATATTCTTATCTGCCGATCTATTCAATGCTGGAATCCGACCCGCTATTAATGTGGGTATCTCTGTTTCCAGAGTGGGGTCTGCAGCTCAAATTAAAGCTATGAAACAAGTAGCCGGTAAATTAAAATTGGAACTGGCACAATTCGCAGAATTAGAAGCTTTTGCACAATTTGCTTCTGATCTCGATAAAGCTACTCAGAATCAATTGGCAAGAGGTCAACGCTTACGTGAATTGCTTAAACAATCCCAATCCGCCCCTCTCGCGGTGGAAGAACAGATACTGACTATTTATACCGGAACAAACGGTTATCTCGATTCATTAGAAATTGGACAGGTAAGGAAATTTCTTGTTGAGTTACGTACTTACTTAAAAACCAATAAACCGCAGTTTCAAGAAATAATATCTTCTACCAAGACATTCACCGAGGAAGCAGAAGCCATTTTGAAAGAAGCTATTCAGGAACAGATGGAACGTTTTATACTTCAAGAACAAGCAGCCTAAACAAATTGATCACCCTTTTGAATAATTTTTTCAATAAAATAAAAAGGGTACTCAAGCGTTTCGGATTCAAATCATTCAAAATTTATTTTTTGATATCGAAATCTAAAAAAATATCTGGAAAAAAATTGCGTCCAATAGGATTTGAACCTATACCAAAGGTTTAGAAGACCTCTGTCCTATCCATTAGACAATGGACGCTTTTCATTGCGATTTTTGAGTTTTTTTACTTTCTGATCTTTTATTTCAAAAAAAGAATAGAATTATAATAAAGAATAGAATTATAATTATTATAATATAGTAGCATTTATGTAAGAATTTTTTTTTGAATTGTATATTCAATGATGAATGCTGTATTAATTAGAGTCTATTAGAGTATTTAAGAATATATAAATATAGTAAGATAATAGAATAAATATATAAGAGAGGATATAGAGCGGGTAGCGGGAATCGAACCCGCATCGTTAGCTTGGAAGGCTAGGGGTTATAGTCGACGTCGATTCATCATTTTTAACGTCTCTAATTCAAAACCGAACATGAAACTTTGGTTTCATTCGGCTCCTTTATGGAAAATGGATAAATTGTTAGATTTCAGATGTGAACCAACTTACAAAAAAAATTATACCCATAACATCTATGTCAGCTTTTTGTTTGAATATATTCAATTCAAAACGACTCGCTTTTTAGATGATCCCTCTAGAAGAAGGCGATTCTAACAATCTTTCTAGTTACTTCGTTCTCTATTTCTATTTGAGAGGGTCCTAAGGAAAAGGATTTTATTTCCACCGAGCTAAAATAATATGTCGATGCCTCTAGTAAACTAAAGACATTATTTAATAGCTATTTTGCTTCAATTTATTCGCTACAAATCAAAACAAAAATTGAAGATTTAGTTACGATTAGAAATTAGAAATCTACTTTTCTATCTTCATCCATGGATTCTTTATTCATACTCATTCAATTGGAAGTATTGATCCAATTTAAAAATTTTGTTTCGAAATTTCATAATCCAAGTTTTCAATTTTGAATTGACCTTTGGATAAAAATACCGAAAATTTATATTTTTCCTTGAATGTGTCATTGAAAGGTAAAGGATTTAATCCTTTTAATAAAATAAAGTTTTTGATCGGAATATGAATCAAACCGAAAGACCCCTTAACTATTATGGGGGTTAATAGAACGAATCACACTTTTACCACTAAACTATACCCGCTACAATGCAATTATTATATATAAATGGACCTTTTGTCGAGTCGCTTCTGTATATGTGTAAATCGGCTTCTTATATAAGAAGTAGGTATATATCTTCTTATATAAGAAAATATATTTTACCTATATAGTACAGTGACCCGTTCAGGAATTCACTCAACCAAGCCCTTTTAACTCAGTGGTAGAGTAATGCCATCGTAAGGCGTAAGCCCTCGGTTCAAATCCGATAAGGGGCTTTGTATTTTTTTTCAGTCGTAGTATTTGAAAGAAGAATAGTGATATTATTAATAATAATAATAAAGTAACCAACTATACTATATAATATTATCGTTCTAAATAATATTATCATTCTAATGAGTTATAGTATATTAGTTATCACGAATAATGATAAGTCATCTGTTGAATCACCAAATATTCCTATTTTCAATTAGGCCAATGAAATCCATTGTAAAGATTAGAAATCAATAAAAGAAAAATAAGTGGACCTGACCCATTGAATCATGACTATATCCGCTATTCTGATATTCAAATTCAATAGAGATGAAATTGGAACAAGTTGACCCCCTTTTTTATTTATTTTCATTTCTTTGGACTCCGCAAGAATTTGTCGATATTTCCAATTCAATCATCTTGTTACTAGATGTTCTATAGGAATAAATTGTCATTTTGTTCCTCCACAGAGAACCATTTATTCTAAGTCACAAGATAAGAAGAATTTTCACTATCTTTCTTTGATTACAGGATCAAGATTCATTTATATCTATATAATATTTCTATCATTTAGATTTATAGCTATCAGATCGCGGCTTGATGTACCAAAAATTTCCATTTCGTTGCATCCAAGATTTTTGTTCCGACAATCGTATGAAGAATGGATGCGAGAAAAATACTCTCATTTCCAGTCTCCTATTTATTTTATTGAATATTGTATTGAGTATTGAAGTGAAGTAAAAAATGGGAAACTCTCTCTTTTCTAACAGAGAAAAAGAAATAGAAAAGGATTAGTAATTTAGTATACAGAAAAATTAGAAGAATTTATAAAGAAAGTTCTTTTTCTTAATCTCATGAACAAGATCTAAGAATCGATTTAGTTGATGGAAGAAGAGGGGGGCAGGTCTGAGGATCAACCGGTAGTGGGCGAGGGGATTGCTTTTTCCTTGAACAGTTCTTTCAAAAAACGAATCGATCTGATTGATGAGTCATAAGAAGACAATTCATGATTCAGATGCTTAATAATAAGAAGGAATAATCAAATTGAATTCAGCGATTTACCTGGGTGGTCCATTTATGGGCCAATAAAGAAAGGAGTTTTATCTTCGAAACCCATTGGAAGGGGTAGTGCACGAGAAAAAAATCATGCAGAAATGATCGACTCTTTTGACGCCCCGAAAATACTATGAGGTGTTCGGAAATGGTCGAAGTAGTTGAATAGGAGGATTACGATGACTATAGCTCTTGGTAAATTTACCAAAGACGAAAATGATTTGTTTGATATTATGGATGACTGGTTACGGAGGGACCGTTTCGTTTTTGTAGGCTGGTCCGGCCTATTGCTCTTTCCTTGTGCCTATTTCGCTGTAGGGGGTTGGTTCACAGGTACAACCTTTGTAACTTCATGGTATACCCATGGATTGGCCAGTTCCTATTTGGAAGGCTGCAATTTCTTAACTGCCGCAGTTTCTACTCCTGCTAATAGTTTAGCACATTCTTTGTTATTACTATGGGGTCCTGAAGCACAAGGAGATTTTACTCGTTGGTGTCAATTAGGCGGTCTGTGGACTTTTGTTGCTCTCCACGGTGCTTTCGGACTAATAGGTTTCATGTTACGTCAATTCGAACTTGCTCGATCTGTTCAATTGCGACCTTATAATGCAATCGCATTCTCTGGTCCAATTGCCGTTTTTGTTTCTGTATTCCTGATTTATCCACTAGGTCAGTCTGGTTGGTTCTTTGCGCCTAGTTTTGGTGTAGCAGCTATATTTCGATTTATCCTCTTTTTTCAAGGATTTCATAACTGGACATTGAACCCATTTCATATGATGGGAGTTGCCGGTGTATTGGGTGCTGCTTTGCTATGCGCTATTCATGGTGCCACCGTAGAAAATACTTTATTTGAAGATGGTGATGGCGCAAATACATTCCGTGCTTTTAACCCAACTCAAGCTGAAGAAACTTATTCAATGGTCACTGCTAATCGCTTTTGGTCCCAAATCTTTGGGGTTGCTTTTTCCAATAAACGTTGGTTACATTTCTTTATGTTATTTGTACCAGTAACTGGTTTATGGATGAGTGCTCTTGGAGTAGTCGGTCTGGCCTTGAACCTACGTGCCTATGACTTCGTTTCTCAGGAAATTCGCGCGGCGGAAGATCCTGAATTTGAGACTTTCTACACCAAAAATATTCTCTTAAACGAAGGTATTCGTGCTTGGATGGCGGCTCAAGATCAGCCTCATGAAAACCTTATATTCCCTGAGGAGGTTCTACCCCGTGGAAACGCTCTTTAATGGAACTTTAGCTTTAGCTGGTCGTGACCAAGAAACCACCGGTTTCGCTTGGTGGGCCGGGAATGCCCGGCTTATCAATTTATCCGGTAAACTACTAGGGGCTCATGTAGCCCATGCCGGATTAATCGTATTCTGGGCCGGAGCAATGAATCTATTTGAAGTGGCTCATTTCGTACCAGAGAAGCCTATGTATGAACAAGGATTAATTTTACTTCCCCACCTAGCTACTCTAGGTTGGGGGGTAGGTCCTGGTGGGGAAGTTATAGATACTTTTCCATACTTTGTATCCGGAGTACTTCATTTAATCTCCTCTGCAGTATTGGGCTTTGGCGGTATTTATCATGCACTTTTAGGACCTGAGACGCTTGAAGAATCTTTTCCATTCTTCGGTTATGTATGGAAAGATAGAAATAAAATGACCACAATTTTAGGTATTCACTTAATTTTGTTAGGTATAGGTGCTTTTCTTCTAGTATTCAAGGCTCTTTATTTTGGGGGCGTATATGATACTTGGGCTCCGGGAGGAGGAGATGTAAGAAAAATCACCAACTTGACCCTTAGCCCAAGTATCATATTTGGTTATTTACTAAAATCACCCTTTGGGGGGGAAGGATGGATTGTTAGTGTAGACGATTTGGAAGATATAATCGGCGGCCATGTATGGTTAGGTTCCATTTGTATACTTGGTGGAATTTGGCATATCTTAACCAAACCCTTCGCATGGGCTCGACGCGCACTTGTATGGTCTGGAGAGGCTTACTTATCTTATAGTTTAGCGGCTATATCTGTCTTTGGTTTCATTGCTTGTTGTTTTGTCTGGTTCAACAATACCGCTTATCCTAGTGAGTTTTACGGACCCACTGGACCAGAAGCTTCTCAAGCTCAAGCATTTACTTTTCTAGTTAGAGACCAACGTCTTGGAGCTAACGTGGGATCCGCTCAAGGGCCTACCGGTTTAGGTAAATATTTAATGCGTTCCCCGACCGGAGAAGTCATTTTTGGAGGAGAAACTATGCGTTTTTGGGATCTGCGTGCTCCTTGGTTAGAACCTCTAAGGGGTCCAAATGGGTTGGACTTGAGTCGGCTGAAAAAAGACATACAACCTTGGCAAGAACGTCGTTCCGCAGAATATATGACTCATGCTCCTTTAGGTTCTTTAAATTCCGTGGGTGGCGTAGCTACCGAGATCAATGCAGTCAATTATGTCTCTCCTAGAAGTTGGTTAGCTACTTCTCATTTTGTTCTAGGATTCTTCTTCTTCGTAGGGCATTTGTGGCACGCAGGAAGGGCTCGTGCAGCTGCAGCAGGATTTGAAAAAGGAATTGATCGTGATTTTGAACCTGTTCTTTCCATGACCCCTCTTAATTGAGACAGGAGATCCAAGACTTGAAGTAGGAGTCACTTTGGTTCCTTCATACATATAGGGATCATGTCATAAAAAAAAAGATTCTTTTTTTTTTCAACTCATTTATATTTAATTTTAATCCATTTTTTCTGGCTTGGCTAGGCGGAATAGCCGAGCCACTTCCCTTTCTTTATGATAATAAAACCATCCGGTCAAAACCAATCCAATAAAGAAACAAATCTATTCAACAAGCAAAAAAGGAGAGAGAGGGATTCGAACCCTCGATAGTAAACTATACCGGTTTTCAAGACCGGGGCTTTCAACCACTCAGCCATCTCTCCGAAAGACAATTTTATTTTATTCCTCCGAATAGAACATGGCCATATGAGTGGATACCGCCACTATCAAAGATCTCGGGTGTGATGGTCAATCTATCTATCCCGATATATGGATAGATGTAGGATCCAGCATGCCCATTTGTAAAATAAAAAAACCAAATTCCATTCTCCCCCGACTCCATGTACGAATAAAGTGGTAAAGGGGTAGTAATATAATAAATCATATAGAATCAATGGATTCGTGGTAAAATCCCTGTATGATGTATTTTAGTACAATTTTTGGCTGATATAGGGATCAAATGGTATAGTTCATTTGTTGGTAGCTTGGAGGATTAAAAGCATGACTCTTGCTTTCCAATTGGCTGTTTTTGCATTAATTGCTACTTCATCAATCTTATTGATTAGCGTACCCGTTGTATTTGCTTCTCCTGATGGTTGGTCAAGTAACAAAAATGTTGTATTTTCAGGTACATCATTATGGATTGGATTAGTCTTTCTGGTGGGTATCCTTAATTCTCTCATCTCTTGAACCTATTGCCCTAGATCCAAAACCGAAATGACCCCCTGAATTATTCTTGGTTGTGAGACACATTCACATTCAATATAAGTCCCCAAAATCCAAATAAATATAAGAAAAAAAAATGAAAAATTAGAAGGGGGTCGAACTTCTTGTTCTTGAATGAAAAAAAATGAATATTCAATTCAAATTAATAAAAAATTTGGGCTCAATCTGAAGAGAGTCTCCGGCCCAGCACTGCACAAATATGCTCCAGACATATATATCATATATGTGTGGACATATTGTGTATTATGGACATATTGTGTATCAAGAACGAAACAAAAAGCGGATATAGTCGAATGGTAAAATTTCTCTTTGCCAAGGAGAAGACGCGGGTTCGATTCCCGCTATCCGCCCAAAATGAAGTCATTTATTTAATATCTAATATCATAAAATGTAAAATGCTAAAGGATTTGGTATAGTTAGCCGTCATAGTGTAGTGCTTCTATCCTTCCCCTCTTTGCCTTCTACCCCAAAACAAAAAGTGTTAACTAATTACTAGTTACCAGAGTAAAACATACAATTTTTTTTGACAAAAAGTATTGCGGAGACAGGATTTGAACCCGTGACCTCAAGGTTATGAGCCTTGCGAGCTACCAAACTGCTCTACCCCGCGCCGAAGAGAAGAACTGAAAACTAATAGACAAGCAAGGATTGAATGCGCCCCTCTACCATATCTGTACAAATAGAATAGCCTATTTATACAGAATGGTAAAGAGGCCGTCTATGATCATCTATCATAGAAATGAAATAAAGAGATATTTTAATCCTTACCAACTCGATCTTGTCGCCCCTGGCAACAAACATGCATGAACCATTTCACGAAGTATCTGTCCGGATAGTCCAAAGTCTCGATAGTTAGCTCTTGGCCTTCCAGTTGAAAAACAACGTCGATGAAGGCGTGTAGGTGCACTATTCCGCGGTGGGGATTGTAACTTTCCATAAATTTCCCATTTGTCACTCAACGATCGAACTTTGCTTATTTCTTTTTTTGAGGATCGACGAATCAAATGATATTTCTGTTCCAATTTTTGCCTCTTCTTTTCCCTCTGAATCAAACTTTTTTTTGCCATACTCGTTAAGTTCCTATTAGTATCCATGATACAAGTCGGATCCTAGATGTAGAAATATAAGATAAGAAGGTGAATCTCTTCTTCATCGAAAGAAATGAGATTCTCGCGGATACAAAACATTCAATTAAAAAAATTAACCAAATTTGCCTGATGTAGAGGCAATCAAGAAAGCCGCATAAGTAAATATATAACCTACAGAAAAGTGGGCTAATCCAACCAATCTTGCTTGTACAATGGAAAGTGCCACCGGTTTATCTCTCCAACGAATCAAATTGGCCAAAGGTGTGCGTTCATGAGCCCATGCTAAAGTTTCAATCAATTCCTGCCAATATCCACGCCAGGAAATTAAAAACATAAATCCAGTAGCCCAAACAAGATGTCCAAATAAAAACATCCATGCCCAGACTGATAAACTATTCATACCAAAAGGGTTATATCCATTAATAAGTTGTGAAGAGTTTAACCATAAATAATCTCTTAACCAGCCCATCAAATAAGTGGAAGATTCATTAAACTGCGAAACATTACCCTGCCATAATGTAATGTGCTTCCAATGCCAATAAAAAGTAACCCATCCAATGGTATTTAACATCCAAAAAACTGCCAAATAAAATGCGTCCCAAGCCGAAATATCACAAGTACCGCCTCGTCCTGGGCCATCGCACGGAAAACTATAACCGAAATCCTTTTTATCTGGCATTAACTTGGAACCACGTGCATCTAACGCACCTTTTACTAAGATCAACGTAGTTGTATGTAAACCCAGAGCAATAGCATGATGAACCAAAAAGTCTCCAGGACCTATTGTTAAAAATAGTGAATTACTATTCTCATTAATAGCATTTAACCAACCCGGCAACCATATGCTTCGACCCGCATTGAATGCCGGGCCATTCGTTGAAGATAAAAGTATATCGAACCCATATGAAGTTTTACCATGAGCAGATTGTATCCATTGAGCAAATATAGGTTCGATTAAGATTTGCTTCTCCGGAGTACCAAAGGCAAGCATGACATCATTATGAACATAAAGTCCCAAGGTATGGAAACCTAAAAAGAGGCTGGCCCAACTTAAATGAGATATGATAGCTTCTTTATGTTCTAACATTCTTGCCAATACATTATCCTCATTCTGTTCCGGATTGTAATCCCTAATAAAAAATATAGCTCCATGAGCAAAAGCTCCTGTCATGATGAATCCTGCGATGTATTGGTGATGAGTATATAACGCAGCTTGAGTAGTAAAGTCTTGTGCTATAAATGCATAAGCGGGTAAAGAGTACATGTGTTGAGCTACCAAAGAAGTAATAACCCCTAAAGAAGCTAGAGCAAGGCCTAATTGAAAATGAATCGAATTATTAATTGTGTCATAAAGGCCCTTATGCCCACGTCCCAATCGCCCTCCCGGAGGGATATGTGCATCTAAAAGATCTTTCATACTGTGCCCAATCCCAAAATTAGTTCTATACATATGCCCAGCAATGAGAAAAATAAATGCAATAGCTAAATGATGATGAGCCATATCAGTCAGCCATAAACTTTGGGTTTGTGGATGGAATCCCCCGAGAAGGGTTAAAATGGCAGTTCCTGCTCCTTGGGAGGTACCAAATAAATGACTACTTGAATCGGGATTTTGAGCATAAATACTCCACTGACCTGTAAAAAGTGGGCCTAACCCTTGGGGATGTGGTAATACATCTAAGAAATTATTCCATCGAACGTACTCCCCTCTGGATGCAGGAATAGCGACATGTACTAAATGCCCTGTCCAAGCCAAGGAACTTACGCCGAAGAGTCCTGATAAATGATGATTGAGACGAGATTCTGCATTTTTGAACCACGAAACACTTGGTTTCCATTTCGGTTGTAGGTGTAACCAACCCGCTATTAAAGATATGGCAGAAATAAATAATAGAAAAAGAGCTCCAGTATAAAGATCTTCATTAGTTCGTAAACCGATTGTATACCACCACTGATAAACACCAGAATAGGCGATATTCACTGGGCCAAGAGCACCCCCTCGAGTAAAAGCTTCTACAGCCGGTTGACCAAAATGAGGATCCCAAATTGCATGAGCAATAGGTCTTACATGTAAAGGGTCCTGTACCCATGACTCAAAATTTCCTTGCCAAGCTACATGAAAGAGATTTCCGGAAGTCCACAGAAAAATTATTGCTAATTGCCCGAAGTGAGAAGCAAAAATATTCTGATAAAGACGTTCCTCAGTAATATCATCATGACTCTCGAAGTCATGCGCGGTAGCAATACCAAACCAAATACGACGAGTAGTGGGGTCCTGAGCTAAGCCTTGGCTAAACCTTGGAAATCTTAATGCCATAATGCCTTTCAAATCCTCCTAGCCATTATCCTACTGCAATAATTCTTGCTAAGAAGAACGCCCATGTTGTGGCAATTCCACCCAGAAGGTAATGGGTTACTCCTACAGCACGTCCTTGTACAATGCTTAAGGCTCTCGGCTGGGTAGCAGGAGCAACTTTTAATTTATTATGAGCCCAAACGATGGATTCAATAAGTTCTTGCCAATAACCACGTCCACTGAATAAAAACATTAAACTAAAAGCCCATACAAAATGAGCACCTAGGAAAAAAAGGCCATATGCAGATAATGAAGAACCATAAGACTGAATTACCTGGGATGCCTGTGCCCATAAGAAATCGCGGAGCCACCCATTAATAGTAATAGAACTCTGCGCAAAGTTTCCTCCCGTGATATGAGTTACTACTCCTTGATCGCTTATACTGCCCCAAACATCTGACTGCATTTTCCAACTGAAATGAAAAATGACTACTGAAATTGCATTGTACATCCAGAATAGTCCTAAGAAGACATGGTCCCAAGCCGATACTTGACATGTCCCCCCCCTTCCAGGCCCATCACAAGGAAAACGAAAACCAAGATTTGCTTTATCCGGTATCAAACGGGAGCTACGAGCAAATAGAACACCTTTCAGAAGTATCAATACCGTCACATGAATTGTAAATGCATGAATGTGATGTACCAAAAAATCCGCGGTTCCTAATGGAATAGGTAACAAAGCTACCTTGCCACCCACTGCTACTAAATCACCGCCCCCCCAAGTTAAACTGGTGCTTGCTGTTGCACCAGGAGCCGTTGCACCAGGTGCTAAAGCGTGGGTGTTTTGTATCCATTGAGCAAAGACGGGTTGTAATTGGATAGCGGTATCTGAAAACATATCTTGAGGACGCCCTAAAGCGCTCATGGTATCATTATGAATATACAAACCAAAACTGTGAAAGCCTAGAAATATACAGGCCCAGTTGAGATGTGATATGATTGCATCGCGATGCCTAAGAACACGATCTAATAGATCGTTGTATCGAGTAGTTGGATCATAGTCTCTTACCATAAAAATGGCTGCATGCGCAGCAGCACCAACTATGAGAAATCCACCAATCCACATATGATGTGTGAACAATGACAGTTGTGTACCATAGTCAGTAGCTAGATATGGATAAGGGGGCATGGCATACATATGGTGAGCTACAACAATGGTTAAAGAGCCTAACATAGCTAGGTTAAGAGATAATTGAGCATGCCATGACGTTGTTAGGATCTCATATAGGCCTTTATGGCCCTGGCCCGTAAATGGACCTTTATGAGCTTCTAAAATATCTTTTAGACCATGACCAATGCCCCAGTTGGTCCTATACATGTGACCCGCTATCAGGAAAAGAATTGCAATAGCTAAATGATGGTGTGCAGTATCGGTTAGCCATAGACCTCCAGTTACTGGGTCTAATCCTCCACGAAAAGTAAGAAAGTCCGCATATTTTGACCAATTCAAGGTGAAAAATGGGGTTGCTCCCTCGGCAAAACTAGGATAAAGTTGAGCCAAAAGATCCCGATTCAAGATAAATTCATGAGGAAGTGGTATTTCTTTAGGATCTACTCCAGCGTTTAGAAATTGGTTAATCGGTAAAGATACATGTACTTGATGCCCCGCCCAAGAGAGAGACCCAAGTCCTAGTAGCCCCGCTAAATGGTGATTCAACATAGATTCTACATCTTGAAACCAAGCCAGTTTTGGAGCAGCTTTATGATAATGAAACCAACCAGCAAAAAGCATTAACGCTGCAAAGATCAATGCACCAATTGCAGTACAATAGAGTTGTAATTCGCTAGTTATTCCAGATGCTCGCCAAATCTGAAAAAACCCAGAGGTTATTTGTATTCCTCGGAAGCCCCCGCCCACATCACCATTCAATATTTCTTGGCCCACTATCGGCCAAACCACCTGGGCACTAGGCCCAATGTGAGTTGGATCGCTTAGCCATGCTTCATAATTGGAAAAACGAGCACCGTGGAAATACATGCCACTCAGCCAAAGGAAGATGATGGAGAGTTGACCGAAATGCGCACTAAATACTTTTCGAGAGATCTCCTCCAAATCACTGGTATGGCTATCGAAATCGTGAGCATCAGCATGTAGGTTCCAGATCCAAGTGGTAGTTTCAGGGCCTTTAGCTATTGTTCTTGAGAAATGACCCGGTCTAGCCCATTCCTCGAATGAAGTTTTTATGTGATCCCTATCTACCAAAATTTTTACTTCTGGTTCCGGCGAACGAATAATCATTGAGTCCTCCTCTTTCCGGACAACACATACAAAGAGACCCGCCAACAGTCAAATAATTAGTGAATCTCGGAGAGATATTTATATTATATAATTAGTTTCTTTCTCTTCTAGTTTTCTATCTCCCATCTATCTATTTTCTTTAGTTATTCACTAGAGCAATTATGATCTGGAAGTCGATCCGGGGCAAGTGTTCGGATCTATTATGACATAGCCATGAGGCGCTCAACGGACCTTTTTAATCTTATAAAACCGTTTCTGACTTTAGATTGATACAAAAACCACTTTTTGTGCAACCTAGTATATTTCAGATCTCAATTAAAAGTTCTTAGATGGAGCTGCTTCATGTTTTTTAGATAGAGTACTATTACTCTATTCCAAATGACGCGAGCATACATTAGCCATTACTAATAAATTTTCATATATTCAGTGATTCGAAGTCTTTTTGATTAGTTTTAATAGTCTTTTTTTTTATATAGATATAGAAAAAAAGAAAGACAAGAAAAAATGGATTTTGTAAGCTATCCATGTATCCTTTATTCCTACGAAATACCATACGAAATAGAACGCTTAGACTTAGAAGGGATATAAAGAAATTCTTTGATTGGTTCTTCCCAAAGGAATGATCTATTTTATTTGACTGATGGGGCCAACAAACAATTATTTATAACAAATAAAAAAATATCTAAAACAATCTAAATAATAACTAAAATAAAGAAAAGGTATCGTCTTTTATTCGAAACGTCTAGTGATCTTCAACCAATTATGCGCTTCAATATAATTACCAGGAGTAAGTGCTATAGCCTGTTTCCAATACTCAGCGGCTTGGTCGAACCAAGCCTCCGCAATTTCAGAATCCCCCTGCCGAATGGCCTGTTCTCCCCGGTCGGAATAGGTGGGTTAATTCCTTCCCTTAGAACCGTACTTGAGAGTTTCCTACCTCATACGGCTCGGCAGTCAACTCTTTTTGTATCCCATTTGAATCTACCATATCTAACTGAATAAGATTTCTCGTAGATCTATCCAATTTTTTCGGGTTAACGAAAAGAAGTTAATAAAATGAGTTTCAAACTTAAATCTTAAGTTTGGATTAAAAATCCGGTTTATTTTAGTTTTATCTTTTCTCCCACCTTCAGAAGAATAAAACATAGACATTTCGCCTATCATTATAATTTTCTCAAAGGTAACTATCTCAGTTTCATATCATATAGAAATTTATATAGAATTTTTGAAAAAGACTTTCGAAAGGAAAGACTTACTATCTTTGGGATCTGATCCTACACCGCTGCTCAATACCTTAGTGGATCGACTCTATTACATAAGTGGATTCCTAACGTTTGTCTCACATCATGACATAAGTAAGCAGTTATTATTGTATCGGCCCAAAACCTCGCTAATGGATCTTTACGGTGCTTACTCTATCAATTAGATCCTTTACCCATAGAATAAAACAGCTAGGCATATCTATTTCTTCATATTTCAACTTCTATGAAGTTTCTTTCTTTTCTACAGCTGATAAAAATCGTTGTTTTAGACGATGCATATGTAGAAAGCCCATTTGTCTAGTATTTACTAGCGAATTTTATCTTTCTTTACTTTTTCTTTCTATAGTGGAGATAGTCGCACGTAATGACAGATCACGGCCATATTATTAAAAGCTTGTGGTAAGAATGGGTTTCGTTCGAGCGCTCGAAAATAATATTCCAAAGCTTTCGTATGTTCTCCGTTACTTGTGTGGATAAGTCCTATGTTATAGAGTATATAACTTCGGTCATAGGGATCAATTTCTAGTCGCATAGCTTCATAATAATTCTGTAAAGCTTCCGCATAATTTCCTTCGGATTGAGCTGACATCCGTTACGGTCGTCATTCAATTCAAAGAATCTCCGTTACAGAACCGTACATGAGATTTTCATCTCATACGGCTCCTCCCTTATGTGCATAATGATAAAATTATAAAGAAGATGAAAATCTTCTCATTATGAACTGAGTAGGGCTAGTGTTTTTACAAGAAATCTCTAGCCAACCTTCCTGCAAGAGATCTTTTCTTAACATCAAACGTATTGGTACTAGAGAGAAAGGATAACTCCAACAATTTCTTTGTTCTCAACGCTTCCCAATTTCCAGGAATTAGTCACTTCAACAGCCTTCGATGGTTATACGGGTATCCAAAATACAAACGAGATGGATGTTTGTTGTCCCAACCATTCTTTTAATCCCAAGCCTGCTAAGGGATAATTTATAACAAAGTTTTCGTGTTGTTGATTCCTAGGTGTAGTGCTTCTTCCCCTCTGCTGCCTATTGGTACTAGTGGACTAGGATTGACCTGTAATACCGAACCTATAGGTATAACCTTTCGCTCAATACTAGAATCGAGAATTGAAACATAGCATCTGAGGCTGCATTAATCGAGGATACACGACAGAAGGAATTGTTCTATTTCCAAACTTTACCTTCAACAAGCGTAGATTTTTTTTATTTTATTTTTATCCCGATCACGAATCATGTGTGTTTCTCGTAAGACTGAGAGTAATAAAAAAAAATCAAATCGCACCATCTCTGTAATAGGTAAATGCCTCTTTTTCTCCTGAAGTTGTCGGAATTATTCGTAATAAGATATTGGCTACAATTGAAAAGGTTTTATCAATAAAATTTCCATTTATCCGCGATCTAGGCATAGGTAGCAATCCATTCTATCATTGTTCTCATTACTTCTCGCGGGAAAATGATCCCACAAAGAAAAGAATTCTACAGTACGAAATAACATAAAAACAGATTCATTAAAAAAAAAAAAGATATGGTCCTTCTATTCAATATTAAAAAATTAAATATTCAAATTCTTCTTTTTTACATTACAGGAATTGATAAGAACTAAGAAATAAATATGGGAACCGGATTCGATTCCATCTTACTGGAATAGTCTACCAACAAAAGAAACTATTCTTATTTGATTGAAGTTACAGCTTAGAATAACCTCAGTTGATTGAATTATGATACAAAGAAGAAAAAGAATCGAATAATCATAATCATTGTATGATGAAAATAGAATAACCGCCTATTTTTTTGTGTTGTGTACTTAGCGGGTATACACTATACAATCAACTAGAAAAAAATTGTTTATCAATTTGTATTTGTAATAGATAGATGGGATAAGGATTTTTGTTGATAACTCTAAAACTGGCCTAGAAAGCAATTTGAGAATTCTTCTGATATGGAATCGTAGTCTAAATAGAATCATGATCTAAAGATACCCATTAACCATAGTCTACAAAATATAGACCCCTCGCTCAGTCTATTCATTAGAATTTATAATTTATTGATTTAATCCGGTATAGTATAAATAGATAATCAGAAAAAGAAGAGAACATTGTTTTTGCAAACATGAATAGAATTTTTTTAACAGTTTTTGTAAGAAAACAATGTTCTCTTTATCCCTCCAGCCTAGAAGGAAAGATCTTTACTATGATGAAAAATTTTCGATTTTTATCGCTTTTATAGTTAGAATTAATTGGTTGTACCTACCCAATAATCTAATATGAATGATTCACTATTGACTCGGTTTTCGGTTTTTGGGTCATAATCATTATGTAGGAGAGATGGCCGAGTGGTTGAAGGCGTAGCATTGGAACTGCTATGTAGGCTTTTGCTTACCGAGGGTTCGAATCCCTCTCTTTCCGTACCTTCACCTAATTCACCGATCTTACTAACCACAATAGATCAAATAGCAATGGATACGACTATTCCAAGAGTTATACCTTTCTTTGATATGGATTCTCTATTCCTAATGGCTGTGGTACCGAAAATACTGTTAAAGAAAAGAGTAGACAAGGAATGAAAATCTCCCTCTCGGTCTATGATACCTAAATGGAAGAAAAATCCGGATTAAACCCTTATTTATCTTAACCTTAGGTTAATTTACTTCGCCGAAAGGGAGCAAAATTGTTCGAACCCTTATTCTTATTAGTCTTGATTTTATTTTTGTTAGGTTTAAGTCTGACGAGAATAATATTCTACAACTAGCAATTCATTTATTTTCAAACCGACCCATTTACTATCTATTATTTGATTGACTAATCCTTTATATTGGAATGGTTGAAGAGTCAAATGGTTTGGCAATTCCTCATGAGGGGATGAATCGAGAGAATTTTGAATTAGAGCTCTAGATTTTTGTTCATCCCTCGCCGCAATAGTATCTCGGGGTTTGCAGCGATAACTGGGTATATCTACTATACGACCATTGACTAAAATATGTCTATGGTTAACTAATTGGCGAGCTCCCGGAATAGTCGGAGCCATACCCAACCGAAAAAGGATGTTATCCAGGCGCATTTCAAGTAATTGTAGTAAAACCTGACCTGTTGACCCTTTTGCCTTTCCGGCGATACGAACGTATTTAAGTAATTGTCGTTCTGTAAGACCATAATGAAAACGCAATTTTTGTTTTTCTTCTAGGCGAATACGATATTGGGATTTTTTCCCGGAACGCGATTGGTTTCTAAGATCACTTCCAGCTCTGGGCCTTTTATTAGTTAGCCCCGGTAAAGCCCCCAGGCGGCGTATTTTTTTGAAACGAGGACCTCGGTAACGCGACATAAAGACTCCTTCTTCTTATTTATATTTAATTATTAATTCTTATTGATGAAATTTCATTCTACAGAATAAACCTAAACTAAAAATGAACTAAATTCGAAATAAAGCGAAATTTACTGAAGTATTATTCTATTAAAGAATAATGAGATAAAGAATAATGAGATGAGTTGGATAAATATCCAGATTTTTATATTCTATATATAGAAAAAGAAAAGGATTCTTTTCGTGACATAGTTCTAAATTCCTATAACATAATAAATCAATGGCTTTTGCCACAAGAGGAAGACATTTTTTTTTTTCAATATTCTTTGATTTCAAAGATGCATTATCAATCATGTAAAACATCGAATAAAATAAATAGAGAAAAGCCGACTATCGGAATCGAACCGATGACCATCGCATTACAAATGCGATGCTCTAACCTCTGAGCTAAGCAGGCTCACATAACATAAATTCGACATGCATAGGAATTCAATAAACTCTTAGAATCTTTGCTATTAACTATTAAGCTATTCATATTCGCTATTCATAATTAATATGAATATATTAAAGAATAGAATATAGAATTTCAAATAACTGTTAAATATTATAGAACATAACAATTAATCTAGCGATATAGAATTTCAATTTTTTTATCACAATGGAATATTCTTTTTTTTTTTTTTATTAAAAAATAAAAAAAAGGAGTCGACCGTTCAAGTATTCGAAATTTCATCGGGAAATGAGTGGAAGCGAGACAGATGTCTAGGGTATGTATCCACCTATATTGAATTTCGGATACAGAAATGATAAAATCGTTTTTGATTGGACCAAATATGAGCCTCCCATAGAAGATGAAAGAAGATAGACAAGAAATCAAAGACAAAGAGGAGAAAACACTTTTTCGAGACAGGAATCGGCATCTATCTAATGAATTCACGGTATAAATGAAAGAAAAAAGGGAACGAGATCACAATGATATTTTCATCTCAAAAAGGGGGATATGGCGAAATTGGTAGACGCTACGGACTTAATTGGATTGAGCCTTGGTATGGAAACTTACTAAGTGAGAACTTTCAAATTCAGAGAAACCCTGGAATTAATAAAAATGGGCAATCCTGAGCCAAATCACGTTTTCCGAAAACAAAGGTTCAGAAAGCGAAAATCAAAAAGGATAGGTGCAGAGACTCGATGGAAGCTGTTCTAACGAATGGAGTTGATTGTCTTACGTTGGTAGAGGAATCCTTCTATTGAAACTTCATAAAAGATGAAGGATAAACCTGTATACATAATATAGAAGAATTGTTGTGAATCGATTCCATATTGAAGAAAGAATCGAATATCAATTGATCAAACAATTCACTCCATAATCTGATAGATCTTTTGAAGAACTGATTAATCGGACGAGAATAAAGATAGAGTCCCGTTCTACATGTCAATACCGGCAACAATGAAATTTATAGTAAGAGGAAAATCCGTCGATTTAAAAAATCGTGAGGGTTCAAGTCCCTCTATCCCCAAAAAGACCATTTGACTCCCTAATTATTTCTCGTATCCTTTTTATTTATTTTATCCTTTTTTCCTTAGCGGTTCAAAATTCCTTATCTTTTCTTTCTCATTCACTACTCTTTATACAAATGGATCTGAGCGGAAATGCTGTTCTCTTATCACATATGATATATATGATACATGTACAAATGAACATCTTTGAGCAAGGAATCCCCATTTGAATGATTCACGATCGATATTTTTATTCATACTGAAACTTACAAAGTTGTTCTTTTGACAAATTATAGGACCTGGATGAGGCTTTGTAATACCCTTTCAATTGACATAGACCCAAGTTATCTAGTAAAATGAAAATGAGGATGAGACATCAGGAATAGTCGGGATAGCTCAGTTGGTAGAGCAGAGGACTGAAAATCCTCGTGTCACCAGTTCAAATCTGGTTCCTGACACATGATTAATTTGTATGAGTCTCTATTTTACCAATTAATTGATATGAATACATATTCATTAAGAGTCTAGATAATAATAGATATTATCCATCTCGGTCTTTAGAGATATACCCCATCTATTTTATTTTTATAGAGGGGTAAAGAGTTTATTATACAAAGTATGTAAAAAAAATGAGATTCTATTTTATCTTCTTTTTTATTTCTCCTCTGGTTCAAAAAGAATGTTAATACTTCATACACATATACATATTCGAAGGTTAAGGTTGAAAGATTCAATAGAGTAGTTGAAGGATGCGAATAGACAAGATTCAGTTCAGATACCGTACAAATAAAAAAATCCGATTTCTTTTCATTTATTTGTATTTTCTTTTATATTCCATTTTTCATTTCCTCCTACATTACATGACTTTCTAGATTCCCCCTAAGTGATGTGTGCAGTCCAAAGTTGATGCTGCAGAACTCATTTGGTTCCTCCTATCGACTTGGCTCATCCGAAATAAGTATTTTCCAAATTTGAGAATCCCAATGAATCCCTAATTTTATTGTATTTTTTTTATTCTATACATAATAAAAATACAAACCATAATACAAACGAGACTTCAATTACTCTGGTTAATCTAGAATAGAACCTTGAATCTATAGAATTGTAGAAGTGAAGATTAGTTTTTTATCATTCAATGAGCATCTTGTATTTCATAAAAATTGGGAGCAATATAATCCTTACGTAAAGGCCATCCTATCCAACTTTCAGGCATTAAGATACGTTTCAAACGTGGATGATTATCATAAGAGATTCCCAACATATCATAAGATTCCCGTTCTTGAAAATCCACACTTTTCCAAACCCAGAAAACAGACGGAATTCTAGGATCCCTCCTCGAGGCAAATACTTTTATGCATACCTCTTCTGGTTGATCCACGCCATACTCTATTCTAGTAAGATGATACACACTAGCTAATAGTCCGCCTGGGGCTACATCATAGGCACATTGGGAGCGGAGATAATTGTAACCATATACATATAAAATGACAGCAATGGAATGCCAATCCCCGGGTTTTATTTGTAAAGTCTCTATTCCTTGGTAATCAAAGCCCAAAGATCTATGAATTAGCCCATGCTTAACTAGCCAAGCAGACAAATGACCCTGCATCTTTTTTATCTCTCCCGCATTTTTTTGTATAAGTATTTCAGATTTACGATGAAATTTCTGAAGATTGAGCCACGACTTTTTATTCTGTGCAAAGGAATCCTGTCTAATTTACTAATTCGTGGGAAGATACTGAACTTTTGTATTTGAAAAATGTTTCAGGAGGAATCTCTGAGGTAGATGGCGGTTGATAAAGGAATCCTTGATCATAATTTCCAGTATGAATACTATGCCCAATCTGAAACTTGTGATTGGTAGTAAAACACCGATTCTCTCGCTGAGACATAATTCTATCTGGATAGATTTCTCGAGATATTTTCTTACGAAGTTTTGTTATAGCATCTATAATTGCTTCTGGTTTAGGTGGACAGCCCGGCAAATAGACATCCACAGGAATTAGCTTATCGACTCCACGAACAGTACTATAAGAATCGGTACTGAACATCCCCCCTGTAATTGTACATGCTCCCATAGCAATAACATATTTTGGTTCAGGCATTTGCTCGTATAATCTCACTAAGGAAGGGGCCATTTTCATTGTTACTGTTCCGGCTGTTAAAATAAGGTCCGCTTGTCTAGGACTCGATCTTGGTACTAGTCCATAACGATCAAAGTCGAATCGTGAGCCTATTAGTGAAGCAAATTCAATGAAGCAACAACTGGTACCATAGAGAAGCGGCCATAAACTAGAGAGTCTTGACCAATTTGAAAGATCATTTAATGTAGTTGAAATAACTGAATTTTGGGTTGTTCGATCAAATAAGGGAAACTCAATGGAATTCATAACTATCTCAATTTTTTCCTTTTTCTTTTTATTGTCTGAATATTCGGGAGCTAAGACCATTCCAATGCCCCCTTTCGCCATGCATAAACTAAACCAACAATTAAGATAAGCACGAAAATTAAAGCTTCTACAAATACGGATACACCTAATACATCGAAACTCATTGCCCATGGATAAAGAAAAACCGTTTCAACATCAAAAACAACAAAAACTAGAGCAAACATATAATAGCGGATTCTAAATTGTAACCAAGCGTCGCCTATTGGTTCTATACCCGATTCATAACTAGAAAGTTTCTCCGGCCCTTTGCTAATCGGAGCTAAAACTCCCGAAATGAAAAATACCAAAATAGGAATAAGACTTGATATTATTAGAAATGCCCAAAAAATATCATATTCGTAAAGCAGAAACATAGATGCACTCCTATGAACGTGGAAAATATACCGTATTAGTCAATTCGACTTGAATTTGTTAAGTCCTTCATAACTGTTTAGTTAAAGTAAGAATTGCTTTTGGTCGAACCATCTAGTTTCCTTTCTGGGCGTGTTTCCTTTCACGATTCATCGATTAGAATCCTATTTTTATTACATATCTTTTTATTTTTTTTATTTAATAACTAACTATTGCTCTTATCCAAATTCTCTTGTTTTCATCTCAATCTTACCGAGGATTCTCTCTAAAGAAAAGGGATTATAAATAGAATTCTCATTTTTTATTTTTTTATTTCGAATTTGGAATTCTATTTATTATAAATTGATCGAAATTGAAATCGATTTCTATTATCCTTTCTATTTGATTATCTTTATATAATATATTTCATTTTTTTATGAATATGTCCATTTGTCTCTTTTTTATTAGTCGTTTAGAATAGAACAAGTAGTCAGATGTAAGAAAATGTCTAGGAATTTTCATCTCAAGATTTAGAATATATCGGTCTTGTTACTTTTATTAGAATCCAATCCCGATGGAGGATTTTCTATTCATAGAATATCGAAAAAGAAGACTAGGTCTAAGTAAGGTATACGAAGGAAAGCCTATTTTACGTTGTTGACAATGTTTACAATGAAACTTAGCATTAGCAAAGATATTAGTTTTTCAAACTTTATCTTGTGCGCAAATACCGCACAATACCGACGTAAATTACTATTAGATTTGATTGGGGTTGGGTTAGGTTGGAGTTTTTAACCGGACTCATGTCATGATACAAAATTCACTAGAATTGGGTATACCAAAGAAGGGTAGTATAATTAACTCCTTGATTTCGGACAAGAAAAGAGGAAAATTCCATATGGAATTTTCTTACGAAGAGTAATGTATAAAAGTTGGTTTGCTTATCCACAACTGGAAAAAGATCGATTGGGTCCATTGAAATGAAATGTGTTTTTGCTTTTAGTTTGATATTATACTTTAAACGATCCCCATGAATGGGCTTATAGGAATCATTGTCTTTTGATGAAGCAATCAGTCAATTAAAACAATAACGAGGAAATTCAAATGAAAAATGATACAATTTTTTGTATTTGAATATTCATTTGAAATTTTTTTTATAGGGCTCTAGGGCTATACGGACTCGAACCGTAGACTTTCTCGGTAAAACAGATCAAACTTATTATTATCAAAATGATCTGAACTGTTTCAAAGACCCAACATGCATTTTTTGTGCATTGGGCTCTTTCATTAACTGATATAAATATCAGCTAGTCCGCCATTTTTATTTTTGACAGAAAAATAAGGAGATGGCTCCATGTGCTCTGAGTCATTATGTGGATTCAGATTCAGGAACACTACCAAAGTTTTTCAAGGGAGGTTATTTTGACGTAGGTCTGCCTCTGGCCTAGATTAACCTAAGTGAAATGAAGTCTCTATCGCTCTACTTAAAAATCAAATATGAAACTTCATACACCTTAAAGTTCATAGGACGAAAAGAGATTTTTTTGAGTCCCTTATACTCAGCCTAGCATTGAATAGACTGCGTATTCACCTTATCAATATATCAAATCAATGATGGGGTCTGTTTGGCATCTAACTGGGCACCTAAATCGGACCGAACCCTTGTCAGGCTATTGTTCTCTTCTTCCCTCAAAGTTATGGAGTAAGACATCGATTTCTCAATAAGATCAATTTTTTGATTGCATGATGGACTCCCCTGAAAAACATCGGCGCGCGTGTAAACGAGGTGCTCTACCAACTGAGCTATAGCCCTTAGTGCTTGTAATACATATTTTATTATGTAGATAATTTCTTGTCAAGATGAATATTCTCAAGATGACTATTCCATGATCCAAGATCATATTGATCGGTATTGCTTCTAAGTAATATCATATTTATAATCCATCGATGGGATGAGTCCCGTTTGGTTTTCTTTGTGAAGATAAATGACCTACTTAACTCAGCGGTTAGAGTATTGCTTTCATACGGCGGGAGTCATTGGTTCAAATCCAATAGTAGGTAGAACTTATTAGATACCATTGACCGCGCTATCTAATAAGTTTTTATACCCTTTTTCTTTTAGTGATATTCATTTTGTATCTTTTCTCTTTCTTTTCTTTTTCGTTGCATCAAAATCTGATTGCGCTTGATTGTATTTACTCGACAGAATCAAGTCAAACAAAACAACCAAATATAGGGTGTATAAATCGATGATTATTCGGACGCACCGACTGGTTATGAAATCGCATTGATAGCCTCTACTCGTGTCCTAGCCCGTCGGAGAGCTAGATTTGCCTCAATTGTTTGTCTCTTTCCTTCAGCTTTTCTCAAAGCAGCTTCCGCTATTTCAAGAGTTTGCTGAGCTTCTTGTGGATCAATGTCACCACTTTTCTCTGCATCATTTACTAAAACAGTGATCTCATTATTACCTATTCTAGCAAAACCGCCCATCAGAGCCATCGTTAACCATTGGTCGTTAAGGCGTATTCTCAAAATACCTATATCTATTGCTGTGGCAATAGGAGCGTGATTTGGTAATACGCCAATTTGTCCACTATTAGTAGATAAAATGATTTCTTTCACTTCTGAATCCCAAACTATTCGATTAGGGGTCAGTACACAAAGATTTAAGGTCATTTTTTCGAATTGCTCTCCATTTCTAAGTTCATAGCCTTCGCCGTAGCTTCATCGATGTTACCTACCAAATAAAAGGCCTGTTCAGGAAGACCATCTAATTCTCCGGAAAGGATTAATTGAAAGCCTCTAATTGTTTCTGCTAAACCAACATATTTTCCCGGAGAACCCGTAAATACTTCTGCTACGAAAAAAGGTTGTGATAAGAAACGCTCAATTTTTCGCGCTCTTGCTACGGTTAAACGATCCTCTTCGGATAATTCGTCCAAGCCAAGAATAGCTATAATATCTTGAAGTTCTTTGTAACGTTGTAAAGTTTGCTTAACCTGTTGTGCAATTTCATAATGTTCTTCACCAACGATGCGGGGTTGTAGCATAGTTGACGTTGAATCTAAAGGATCTACTGCTGGATAGATACCTTTGGCTGCTAATCCTCTTGATAGTACGGTAGTAGCATCTAAATGTGCAAATGTCGTAGCAGGAGCAGGGTCGGTCAAATCATCTGCAGGTACATAAACAGCTTGAATAGAAGTTATGGACCCTTCTTTGGTAGAAGTAATTCTTTCTTGTAAAGAACCCATTTCGGTACTAAGGGTAGGTTGATAACCCACAGCGGAAGGCATTCTACCCAACAAGGCGGATACTTCAGATCCTGCTTGAACAAAACGGAAGATATTGTCAATAAATAAAAGTACGTCTTGTTCATTAACATCTCGGAAATATTCCGCCATAGTTAGGGCAGTCAAACCAACTCTCATACGAGCTCCCGGCGGTTCATTCATCTGACCGTAAACTAAAGCCACTTTTGATTCTGCAATATTTTCTTCATTAATTACTCCAGATTCTTTCATTTCCATGTAAAGATCATTTCCTTCACGAGTCCGTTCACCGACTCCCCCAAATACGGATACGCCTCCGTGAGCTTTGGCAATATTGTTAATCAATTCCATAATGAGTACCGTTTTACCCACGCCAGCTCCCCCGAATAGTCCGATTTTTCCTCCACGGCGATAAGGGGCTAAAAGATCTACTACTTTAATTCCGGTTTCAAAAATAGATAATTTTGTATCTAACTGTATAAAGGCAGGCGCAGATCTATGAATAGGAAATGTTATGCTAGTATCTACAGGACCTAAATTGTCAACAGGCTCGCCAAGCACGTTGAAAATTCGTCCGAGAGTCGCTCCACCGACCGGAACACTTAGCGGAGCTCCCGTATCAATTACGTCCATTCCTCTCGTTAGACCGTCTGTAGCACTCATAGCTACGGCCCTAACTCGATTGTTTCCTAATAATTGCTGTACCTCACAAGTTACATTAATTGGTTGACCAACAGTATCTCGACCCTTAACTACCAGAGCGTTATAAATATTAGGCATTTTGCCTGGCGGAAAAGCTACATCTAGTACCGGACCAATGATTTGGGCGATACGCCCCAGGTTCTTTTTTTCAAGCGTGGAAACCCCAGAATCAGAAGTAGTAGTAAGTCCCATAATCTAATAATTCTAATAAGAAAGTAAAAAATATCTCAATTTTTTGCGAAAATTATCGCATTCAAAACAAATGTCCGATGGCAAGTTGGTCGGTTAATTCAATAAGAAATGGGAGTTAGCACACGATTTTGTTAGTACCATCCAACCGAATCCAATTTAATTGTTTACTTATTCAAATTCAATGAGTGAATTTTCAAGTTCAACCAACCCATTTTCAAAATATCAAGTAGATGAATAAGAATCTTGAGAAAATCTTTCATTTGTTTATCATTATAGACAATCCCATCTATATTATCTATGGAAGTCGAACCTGAACTCTATTTACGTTCAGTATTTCTATATCATCGGCTCTTCTTATTTCTATTGATTTACGTCTAGTCTGTTGTTCTTTTTTTTATACCTTTTCATAGAAAAATTCCACAGATTTTCACATCTAGGATTTACATATACAACATATATCACTTACAACATATACCACTGTCAAGAGGTAATTTCTTAGTATTTGGGTTATTTTTAGGTATTTCTATTCAAAAAAAAATAAGAATTGGGTTGCGCCATATATATGAAAGAGTATACAATAATGATGTATTTGCCGAATCAAATACCATGGTCTAATAATCAAGCATTCTGATTAGTTGATAATTTTACTATTAGTTGGGAATTTTGTGAAAGGTTCCTGTAAAAAGTTTCATTAACGCCTAATTCATGTCGAGTAGACCTTGTTGTTGTGAGAATTCTTAATTCATGAGTTGTAGGGAGGGATTTATGTCACCACAAACAGAGACTAAAACAAGTGTTGGATTCAAAGCTGGTGTTAAAGATTATAAATTGACTTATTATACTCCTGACTATGAAACCAAGGATACTGATATCTTGGCAGCATTTCGAGTAACTCCTCAACCTGGAGTTCCGCCTGAAGAAGCAGGGGCCGCAGTAGCTGCCGAATCTTCTACTGGTACATGGACAACTGTGTGGACCGATGGACTTACGAACCTTGATCGTTACAAAGGGCGATGCTATGGAATCGAGCCTGTTCCTGGAGAAGAAAGTCAATTTATTGCTTATGTAGCTTACCCATTAGACCTTTTTGAAGAAGGTTCTGTTACTAACATGTTTACTTCCATTGTAGGTAATGTATTTGGGTTCAAAGCCCTGCGTGCTCTACGTCTGGAAGATTTGCGAATCCCTACTGCGTATGTTAAAACTTTCCAAGGTCCGCCTCACGGCATCCAAGTTGAGAGAGATAAATTGAACAAGTATGGTCGTCCCCTGTTGGGATGTACTATTAAACCTAAATTGGGGTTATCCGCTAAAAACTATGGTAGAGCTGTTTATGAATGTCTTCGTGGTGGCCTTGATTTTACTAAAGATGATGAGAACGTGAACTCCCAACCATTTATGCGTTGGAGAGACCGTTTCTTATTTTGTGCCGAAGCTCTTTATAAAGCACAAGCTGAAACAGGTGAAATCAAAGGGCATTACTTGAATGCTACTGCGGGTACATGCGAAGAAATGATGAAAAGGGCTATATTTGCCAGAGAATTGGGAGTTCCTATCGTAATGCATGACTACCTAACAGGGGGATTCACTGCAAATACTAGCTTGGCTCATTATTGCCGAGATAATGGCCTACTTCTTCACATTCACCGCGCAATGCATGCAGTTATTGATAGACAGAAGAATCATGGTATCCACTTTCGTGTACTAGCTAAAGCGTTACGTATGTCCGGTGGAGATCATATTCATTCCGGTACCGTAGTAGGTAAACTTGAAGGGGAAAGAGATATCACTTTGGGCTTTGTTGATTTACTGCGTGATGATTTTATTGAAAAAGATCGAAGTCGCGGTATTTATTTCACCCAAGATTGGGTCTCTCTACCAGGTGTTCTACCCGTAGCTTCGGGGGGTATTCACGTTTGGCATATGCCTGCTCTGACCGAAATCTTTGGGGATGATTCCGTACTACAGTTCGGTGGCGGAACTTTAGGTCACCCTTGGGGAAATGCACCCGGTGCCGTAGCTAATCGAGTAGCTCTAGAAGCATGTGTACAAGCTCGTAATGAGGGACGCGATCTTGCTAAGGAGGGTAATGACATTATCCGTGAGGCTACCAAATGGAGTCCTGAACTAGCTGCTGCTTGTGAAGTATGGAAGGAGATCAAATTTGAGTTTGAGGCAATGGATACTATTTGAGTTTGAGGCAATGGATACTTTGGATAAATAACGTTCGTTCTCTTAATTGAATTTCAATTAAACTCGGCCCAATCTTTTACTAAAAGGATTGAGCCGAATCCAACATGCATATATTTTAGATATATACATACTTATATAGTATAGATATAGAAAATTTAAAATAAAAACTCGAAGACTAAACAACTCAAATCTTTCTATTTTTGTGTTGGATCCACAATTAATCCTATGGATCCTTAGGATTGGGATATTCTTTTAGATCCTGTAGTTTCCCTGGATAGAGACAGGTATCACAACTCTTTCTACCCATCCTGTATATTGTCCTTTTTGTTCCGTATTGTAATAGAAACTTAACTTATTATTAGTTATTAGACGAGATTTTACGAAAAAATTGTTCGTAGGAGAGAACAAATCTTTTTTTCTCACACTCCTTATTAGTTAATAATCCTAGTGATTGTATTTATATGCTTATTCTGATAGGAAATAAGATATTCAAATAAATGATTTTTCGTCGAATGACTATTCATCTATTGTATTTTCATGCAAATATGGAGCAAGAAAACTCTATGAAAAGATGGTGGTTCAATTCGATGTTATTTAAGACGGAGTTCGCACACAGATGTAGGCTAAGTAAATCAACGGGCAGTCTTGGTCCTATTGAAAATGCCAGTGAAAGTAAAGATCGGAATAGAAATGATACGGATAAAAACATTCAGAGTTGGGGTGGTCATGACAATTACAGTAATGTTGATCTTTTTTTTGGCGTCAAGGACATTTGGAATTTCATCTCTGATGATACTTTTTTAGTTAAAGATAGTAATGGGGACAGTTATTCTATATATTTTGATATTGAAAATTATATTTTTGAGATTGACAATGATCATCCTTTTTGTAGTGAACTAGAAAGTTCTTTTGATCGGGATTCTAGTTATCTGAATAATGGATCTAAGAGTAAGAATCCCCACCACGATCGGGACATGGATGATACTCAATATACTTGGAATAATCACATTAATAGTTGCATTGACAGTTATCTTCAGTATCAAATCCGTATTGATAGTTACATTGTAAGTGGTAGTGACAATTACAGTAACAATTACGTTTATGGTTCCATTTGTGGTGAAAATGGAAATAGTAGTAAAAGCGAGGATGCCGGTATAAGAACCAGAACGAGTGGTAAAACTATACCAGAAAGTTCTACTGATCTGGATGTAACTCAAAAATACAGGCATTTGTGGGTTCAATGCGAAAATTGTTATGGATTAAATTATAAGAAATTTTTTAAATCAAAAATGAATCTTTGTGAACAATGTGGATATCATTTGAAAATGAGTAGTTCAGATAGAATCGAACTTTCGATCGATCCGGGTACTTGGGAGCCTATGGATGAAGACATGGTCTCTCTGGATCCCATTGAATTTCATTTGGAGGAGGAGCCTTATCAAAATCGTATCGATTCTTATCAAAGAAAGACAGGATTAACCGAGGCTGTTCAAACAGGCATAGGGCAACTAAACGGTATTACCGTAGCAATTGGGGTTATGGATTTTCAGTTTATGGGGGGTAGTATGGGATCCGTAGTCGGGGAGAAAATTACCCGTTTGATTGAATACGCTACTAAAGAATTTCTACCTCTTATTATAGTGTGTGCTTCCGGAGGGGCACGCATGCAAGAAGGAAGTTTGAGTTTGATGCAAATGGCTAAAATATCTTCTGCTTTATATGATTATCAATCAAATAAAAAGTTATTCTATGTACCAATCCTTACATCTCCTACTACCGGTGGGGTGACAGCTAGTTTTGGTATGTTGGGGGATATCATTATTGCCGAACCCAATGCCTACATTGCGTTTGCGGGTAAAAGAGTAATTGAACAAACATTGAATAAAACAGTACCCGAAGGTTCACAAGCGGCTGAGTATTTATTCCAGAAGGGCTTATTCGATCTAATCGTACCACGTAATCCTTTAAAAAGCGTTCTGAGTGAGTTATTTCAACTCCATACTTTCTTTCCTTTGAATCAAAATTAGAACATTAAGTTCAATTATTTTGAGCAAACAAGTAATTAGTTTATCAGAATCCAAGTCAAAATTAGACGAATGGGGTTTTCTTTGTTGACATAAGATCTAATCGTATAAAGAATCAAAAGTCACAGAAAATCCGCCCCTTTTTCTATATTCCTGATTATTGATCAAAAAGCCTTTATCAACAAGATAAAAGATGAAATTCTTATTTTCGTGAAATTAGGCAAATAAAAAAAATATCCTCTTCTCGTCATATATAATTAAAATCTACAAAATATAGAATTTTTTATCTTTCTATATCTTACGATAATCCTATTTTGACTAAGAATCCCTGCTCCTGCTGGATGGGATTCTAACAAACCCTTCAATCTAAAATCTAATTAATTTTTAAGAAACTTTTTGCTTAGTAAATGAAATTCGAAGACAAGAGCAAAAAATGAAGAAAAGAATAATAATAATATCTCATCCATATCCTTTCAAATCTTTCATGTAGAAATTAGATCTATACTTAATAGATATTAAGTAATAATAATTCCATTTTTAGAATTATAATAAGATATCTTTATATATAATAAGATATCTTTATATTATAAATATAAAATATAAATAATAATAAAAGGTACAAATAGTAAATCGAGGTACCCATTCTATGACAACTCTTAACTTTCCCTCTGTTTTGGTGCCTTTAGTAGGCCTAGTCTTTCCGGCAATCGCAATGGCTTCTTTATTTCTTCATGTTCAAAAAAACAAGATTGTTTAGAGCCGATGGGACAAAATCTCATCTATTTTTTTTTTCAAAACTGACGCTTGTATCATAACACAGATATCCATTTAGCAAAATATGGTATAAGCGGCTTCCGCCGAAAAACTCTTATGTCTGCAGAAAATGGTATAGGGGTAAATGTATTCTAGCTATTTTCAAATAGACCCAAATTGACGGATGGCTGAACTGTAAAGTTGGTCTATCTATATGTATGTGGCTATCTTTAGTGAGATCATACGAAGGGTATGTTATTAGTTTAGATCTAACCAATTTAATGAATTACTCCTAAAGGTTCACATCAAACTAGTGCTAGTTGATGCGAGTTACTTCGGAAACAAAAGGACTAAAGTCAAATTCATTTGGGGTATTCTCTCAATTCCAAAAAAAGCAACCGGATCAAGTATGAGTTGTCGATCAGAACATATATGGATAGAACCTATAACGGGGGCTCGAAAAACAAGTAATTTCTGCTGGGCTGTTATCCTTTTTTTAGGTTCATTAGGATTCTTGTTGGTTGGAACCTCCAGTTATCTTGGTAGAAATTTGATATCTTTATTTCCGTCTCAGGAAATAGTTTTTTTTCCACAAGGAATTGTGATGTCTTTCTATGGGATCGCGGGTCTTTTTATTAGCTCCTATTTGTGGTGCACAATTTCGTGGAATGTAGGTAGTGGTTATGATCGATTTGATAGAAAAGACGGAATAGTGTGTATCTTTCGGTGGGGATTTCCTGGAAAAAATCGTCGGGTCTTCCTCCGATTTCTTATAAAAGATATTCAGTCCGTCAGAATAGAAGTTAAAGAGGGTATTTATGCTCGTCGTGTCCTTTATATGGATATCAGAGGCCAGGGAGCCATTCCATTGACTCGTACTGATGAGAATTTTACTCCACGGGAAATGGAACAAAAAGCTGCTGAATTGGCCTATTTCTTGCGTGTACCAATTGAAGTATTTTAAGAAATGAGCCGAGACAATGCTTTCTCAGCAGGAGGGTAAAAACACAAGAATCCTCTTTTTCTATAACATAACTTAATTGAGGTTTCTTCAGAACATTCATTCGAGTCAAAGCAGACATATATGCAACAAGTATAAAATAAAACTCCTTTGGGGATCTTTTATATGTATCGAAATATACACAACTCAATTCAATAAAAAATCAGAAACAAATCGAAATATCTCATAATCAACCATTTCGAAATAAGGAAATTCCCCCCTTTTTTACTTGTTGGAATTGAGACTTTAGATTCAGATAGATCATATCTTGTAATTTTTTAGAAGCTTCTTTTTATACTTTTTGTGCTCCTTAATGACCAAAAAATTGGATCTCTTATAATGATAACTAGCCAATTTATGTCGTTTTTTGCCACTCATTTTTGACAATATTCTTCAGAGATTTCCCTCAATTATTCTATCCCTGACTACTCATAGTCAGTTAAATTTTTTCGAAATATAAGATATTTTGATATAATGATAGAAAAGGAGTTCTTTCGTCTCAAAATCTGAATAATATTCATATTCATTATTTAAATTGTTCCGGGCATTCATCGAAAGGAGATATGTGCTTCGAATTTGACCAATTGAGATATAGGGAAACAATATTTTTGATTATTTATTCATTCGAATTTTTCGCCTATTTCTGTATTTTTTTCGAGATTCAAGGCCTAACGACGAAATCACAAATAAAAAAGAGTGCATAGATTCATAGGTTCGATAACTTGTAATAGAACTAATGCGTGAGAGAAATATTAGATTACATAGAGTCGACGAATGAGATGGGTTCATTAACAATTCACAGATGAAAAAATGGCAAAAAAGAAAGCATTCACTCCTATTTTATATCTTGCATCTATAGTATTTTTGCCCTGGTGGATTTCTCTCTCATTTCAAAAAAGTCTGGAATCCTGGGTTACTAATTGGTGGAATACTAGGCAATCCGAAACTTTTTTGAATGATATTGAAGAAAAGAGTATTCTAGAAAAATTCATAGAATTAGAGGAACTCCTCTTCTTAGAGGAAATGATCAAGGAATACTCGGAGACACATCTACAAAACCTTCGTATAGGAATTCACAAAGAAACAATCCAATTAATCAAGATACACAACGAGGGTCGTATTCATACGATTTTGCACTTCTCGACAAATATAATCTGTTTCATTATTCTAAGTGGTTATTCTATTTTGGGTAATAAAGAACTTGTTATTCTTAACTCTTGGGCTCAGGAATTCCTATATAACTTAAGTGACACAATAAAAGCTTTTTCTCTTCTTTTATTAACTGATTTATGTATCGGATTTCATTCGCCCCATGGTTGGGAACTGATGATTGGCTTTGTCTACAAGGATTTTGGATTTGTTCATAATGATCAAATTATATCTGGCCTTGTTTCCACTTTTCCAGTCATTCTAGATACAATTTTAAAATATTGGATTTTCCGTTATTTAAATCGCGTATCTCCGTCACTTGTAGTGATTTATCATTCAATGAATGACTGAAAAATTATCTACCTAATCCAATTATAATTATAATGTTTCTTACTTTGCAGTTGTACATAAGCAAAACATTGAAAATCGTACTTACTCTTTATCTTTCTACCCATCCCAGAGATTCATCCTTATATATTAATCCAGTCAAATTATTCCAGTAAATAACAGAATCGTGGATAGGAAACTTCATTAGTGACCTACCCCAATTTATTGTAGAAATTTTCGGGATCAATGGTTGGACCATGCAAACTAGAAATACTTTTTCTTGGATAAAGGAACAGATTACTCGATCTATTTCCGTATCACTCATGATATATATCATAACTCGTACATCCATTTCAAATGCATATCCCATTTTTGCACAGCAGGGTTATGAAAATCCACGAGAAGCGACTGGACGTATTGTATGCGCCAATTGCCATTTAGCTAATAAACCAGTGGATATTGAGGTTCCGCAAACGGTACTTCCCGATACTGTATTTGAAGCAGTTGTTCGAATTCCTTATGATATGCAACTGAAACAAGTTCTTGCTAATGGTAAAAAAGGGGGTTTGAATGTAGGGGCTGTTCTTATTTTACCAGAGGGTTTTGAATTAGCCCCTTCCGATCGTATTTCCCCCGAGATAAAAGAAAAGATGGGCAATCTGTCTTTTCAGAGCTATCGCCCCAATCAAAAAAATATTCTTGTCATAGGCCCTGTTCCTGGTCAGAAATATAGTGAAATCACCTTTCCTATTCTTTCCCCCGACCCCGCTACTAAGAAAGAGATTCACTTCTTAAAATATCCTATATACGTAGGCGGAAACAGGGGAAGGGGCCAGATTTATCCTGACGGGAGCAAGAGTAACAATACAGTTTATAATGCTACAGCATCAGGTATAGTAAGCAAAATCCTACGAAAAGAAAAGGGGGGATACGAAATAACCATAGCGGATGCATCGGATGGACGTCAAGTGGTTGATATTATCCCTCCGGGGCCAGAACTTCTTGTTTCAGAAGGGGAATCCATCAAATTTGATCAACCGTTGACAAGTAATCCTAATGTGGGCGGATTTGGTCAGGGAGATGCAGAAATAGTACTTCAAGATCCATTACGTGTACAAGGCCTTTTGTTCTTCTTCGCATCTGTTATTTTGGCACAAATATTTTTGGTTCTTAAAAAGAAACAGTTCGAGAAGGTTCAATTGTCCGAAATGAATTTCTAGACTCGCGGATTTATCGACATCAAGTTTGTAAAAAGAACCAAATTCTTTTTAGTAATTATCATTATCTATATCTATGATAAAAAATGAAATTATAAAAAGCCTTTTCTTTGTTTATACTCTTTTTCTACGAGATGCCGGGGATTCCTTGTACCACATTCCTAGCCATGATTGTGAAGAAGACTATTTGACTTGACCCCTTCTCTCTTTGTTTTTTTTTTTTATCAAAATTGGGGTGATGTTATTATGTTGCTATTGTCAGATTGAAATGTCATAAACTGCATTTGATTCTAATACAATTCACTTCGGCTAGATCCTATCCAAAAGTAAACGCGAAATAGAACGGATAAATGAAGGGAACAAATATTTCTGGGAGGGGTTATTCGTCTTCCTAGTCTTCGACACACGAAAAGGGTGTGAAAAATCCTTTTCTTGTGTCGAAATAATAATGATTCGTGATACTGTTCGTCAAAGATTCCTAGTGTTAGTTTCGATTTTTTACAGACGTATCAGAACGTTTTTTTAGAGTTATTACCTATTTTATTTATTATTATAATTATAATAATTATATTATAATAATTACGTATACTATAAATATAATATAAAAAGTGGTGGACAAACAAAAGAGGAGGGGAAAATTTGTTGAGTAAATAGAACTTCTTCAATGAACTTATAAAAAAAATCTTCTAATTATTAAGAACTCAACGGGACCTTCTCCCTCAAATCAGACAAACAAAGAAGGGAATCCGTTGAGTTCTTACGCTTTCATGTCTACAACTCAATTCATCCGATTACTACAGGGATGAACCCAATCCGGAATATGAACCATAAAAGAAAACGCCTACTAAACCGATCACAAGAATACCAGCTACAGTACCTATTATCCAAAGAGGAATTCTTCCAGTAGTATCGGCCATTTACCCCACTTCCCTCCACATTTCATCAAGTGGTCATGCTAGAGACATAAACAGTCATGGATAATTATGAGATGAAATCCTTCCGAATGGGCTAAGAGAGAGAATACCTAGAATGATTATTCTATTATTTTAGTTCTCTCTCGTTTTCTTAATTGAAGAAATAATTGGAAAATAAAACAGCAAGTACAAAAATGAGTAATAACCCCCAGTAGAGGCTGGTACGATTCAATTCAACATTTTGTTCGTTTGGGTTTGATTGTGTCGTAGCTCTATAATTCGGATTAGGTTTATCGTTGTATGAACTGCATTGCTGATATTGACCCCAAAAAAGAAACGGTAGGTACAGCTAGGCCGTGAACAGCCAACCATCGCACTGTAAAAATTGGATAGGTTCGATCTATGGTCATTGAGGCCTCCTAAAAAGATCTACTAAATTCATCGAGTTGTTCCAAAGAATCAAAACGGCCGGTGATTAATGGAATTCCTTGTCGGTTCTCTGTGAAATACTCGTTTGGCCGAGGGCTTCCAAACACATCGTAAGCTAAACCAGTGCTGACGAATAACCAACCCGCAATGAATAGGGAAGGTATAGTAATGCTATGAATGACCCAGTAGCGAATACTGGTAATAATATCAGCAAAAGAACGTTCTCCTGTGCTTCCAGACATGCTGAGCTCCACATATTCTTGTACAGTCAAAAGGGCATCGATTCCGTAAAAGATTGTATCAGTAAATGGAAATTCACTGAAAAAATCTTTGTGAGATCGTCAATATTGTACCGAGGGCGTCTTTAGAGTATACCGAATCAGTATAGCTATCCTTCTTCTGACACAGCAACGCACTTTGAATCAGTATTGGAAGGAGGTGCTAAATAATTTCTTTCTTCCTTTACTTGTTGTTTGTCGATGTAAAAGAATGTCCCATTCAATAGAAAATTATTTAATTTAAAATAATATATTTCTCGCCATTATGAGTTTAGGGCTAGAAACTTGAGGATCAGGTAAAATGTGAATTTGATAAGGTAGTTTCTAATAATTCATGAAATTGATTAGACTATTCCCACAATTGTAAATATTTATAAATCTTCTTTATTCATAGTTGTAGAAGCGGTTTTTGTTGGAATATTTTTTTTTTTTTTAGGAATTGGTTAGTCGTCCAGTAACAAGTAAGAATAGGGAATTTTATTCGATAAACGAAAAAGAACAAAGAATTTAATAATTGGAATCACTAATAGTGATGCATGCATTGTTGTATTAGATCGAAATCCGAAGGTTCTTTCTTGACCTAACTACAAAGATTCGGATTTCTAATATGGAAAGATACAAAATAGAACTTATAAAGCAAAAGATAATAGAAATGACTAGTCTTAGAATATAGTTGAACCAAAACACCTATTTTTTTGAGTGATCATGTGAGAACTTTTTGTTCTCATTCATTCAAGATATTATATGAGTGAACCTATTACGGAATCTAATTAGTTAAAATAAAAGTAAAAGTTTTATAAGATTACTGTTCACTCTAAAATATAAAATAGATTCGATACAATAAAAAAAAAAAAAAGAAATGATCAAAATAGGAATTCTAATTTGATTCCATAATGATTCGAAAAGAGTTTCATTTTAAAACGAAATTACACGACCCAGTTCTTATTATTCCGTTATAAGTTGAGTTGAAAAATGACCCAAGAATGAATTCGCTGATTGCAAACGCGGTATGGGTAGATGTTACAGATGATGAATCAATTGATGAATCAATTTCTTTTTATACAGTTGTGACTTTATCCTTGTTAGTGCTGTCTATAATGATAGATAAATCAAAAACTTTCAATTGGACTTATTCTTTCAATTGGTATTTTTGTTTATCTCCTATTTTGCAATTCAGGTAAGTGCTTTTTTATAAACATATGTATAAAAAGAACATATTTCATTTAGCTCCTTCATGCCTACCATAACTAGTTATTTCGGTTTTCTACTAACGGCTTTAACTATAACCTCAGCTCTATTTATTGGTCTGAGCAAGATACGACTTATTTGAAATTAATTGCACAATTCATAAAAGGAAATCTTTCTGCGAACTTCTGTGTATAGGTACTTACCGTGTCAATTGGCAATTCTTGGTCATTGAGATTCATGGTAATTCGGATTAATATTTAGGTATAGATATTACCTCTTTTTTTCTCCTTTCAAATAAATTGAAATGATTGAAGTTTTTCTATTTGGAATCGTGTTAGGTCTAATTCCTATTACTTTGGCTGGATTATTTGTAACTGCATATTTACAATACAGGCGCGGCGATCAGTTGGACCTTTGATTAATTAACATCTCTTTTTTTGATTGACCTCCTCCTTTCTTTAATATCCAGGAGGTCAAATTCAGATTACTGTTCAAGTTAGTGTTTCAGCCGAATTCGATTGAAGAAGATCCGAATCACGCTCTGTAGGATTTGAACCTACGACATCGGGTTTTGGAGACCCACGTTCTACCGAACTGAACTAAGAGCGCTTTCTTATCATAAAAGATAAGACTGTAAAGAAAAGGATTGGCCCCAATACATCTTGTATGCATATACTATATAGTATCATAAGAATGAAAGATTCTATATGATATGTCCAATGTGAATTGATCTCAAAAAATACCTCGTTACTGCTCAAAGGAGCAGTAATAGGTAGGGATGACAGGATTTGAACCCGTGACATTTTGTACCCAAAACAAACGCGCTACCAAGCTGCGCTACATCCCTTCCATTGGTCTACAGTGTCATTGTAGAGAATTCCTGTCTTGTTTTCCACATCGTTATCTCCTCTATTAAAATCTATAATTTTTATGTCCATTTCGTCTTTTTGGTCTCATTTAACATATAATAATAGTAAAATACTTCTATCTATATGAAATATGAAACGGAACCCCTTGAATCTTTTGGGGGAATATTGGGGAAGAAAAGGACGCTTTTTTCTGTATTTAACAAAAAGTAAATCTTATTTACTGGATGATTGTACATTTCAATATGTATTATCTTATGTATTACAATAAAATGAAGGAGATTTTTCAATGCGAGATCTAAAAACATATCTTTCCGTGGCACCGGTACTAAGTACTCTATGGTTCGCTTCTTTGGCAGGTTTATTGATAGAGATTAATCGTTTTTTCCCGGATGCGTTGACGTTCCCCTTTTTTTCATTCTAGTTATTGACCTGGGAAGGAATAAAGAAGATTAGAGATACAATTAAATACCAGCCCCCCTCTTTTCTCTTTTTTCCCTTTTTTAGAATAAGGGAGGAAAGAGAAAGAATAAAAGTGCATTCAACAGCTGCGAGACTCGGGTTCAGGTTGGAATTAAATTAATATGAAATTTCTATGGAAGTCGAATACAAACTGTGGTTCTAGGGAAAGAGTATTATACAAGATACTTATATGAAATACTGTACTGTGATTTGAAATATAGTTTAGAAATATTTCTATCTTATTTCCTATATTGATTGTAGTGAAATCTTGCATAAGAGGATAGCAAGTTACAAATTATAGTTTGTTTTTTCCTTCCTTTCTGCGTTTCGGATTGAAAGAGGAAGAGTTGAGTAAATGAAAAATCCAAAGGAGGTTCATGGCCAAGGGTAAAGATGTGCGAATACCGGTTATTTTGGAATGTACCGCTTGTGTTCGAAACGGTGTTAATAAAGCATCAACGGGCATTTCCAGATATATTACTCAAAAGAACCGGCACAATACGCCTAATCGATTGGAGTTGCTAAAATTCTGTCCATATTGTTACAAACATACAATTCACGCGGAGATAAAGAAATAGATCGAACCGAGCACCGCCGCCCTTATCTTACAAGGAAAGGGAAAAAATGACATTATATATATATAACATATTTAACATAGTTAAAGATAATTATAAACAAACCAAATCCTATTTATTTATTCTAATTAGAAATACGGCTGAAATAGGATTTTAGGGAGAAGAAATAAACTAACCAAACCATGGATAAATCCAAGCGAACTTTTCTTAAATCCAAGCGATCTTTTCGTAGGCGTTTGCCCCCGATCCAATCGGGGGATCGAATTGATTATAAAAACATGAGTTTAATTAGTCGATTTATTAGTGAACAGGGAAAAATCTTATCTAGACGAGTGAATAGATTGACCTTGAAACAACAACGATTAATTACTATTGCTATAAAACAAGCTCGTATTTTATCTTTGTTACCTTTTCTTAATAATGAGAAACAATTTGAAAGAACCGAGTCGACCACTAGAACTTCTAGTCTTAGAGCCAGAAAAAGATAGGTTTACTCTTTCTTCACTTGAATTCAACTTCCCATTCGAACTCAAACGCGGATTTCTATTTTGTTGGAAAAATACAAGAATCCGTATTTAATTCTCGTGTCGTAAGAAAAAAATAATAATCTGGGAAGAAGCAATTTTTTTATTGAACGTGTTGATTCATATTTATTTTGACTACTTTCTCATATTTTATCATATTCTATTCATTTTTATTCGACCTTCCCGGAGTTCATTCTCCGGGCAACTCCGTTTAACCGGTGGATTCCTCCCGAACTACTCCTTTTATGATCTCATTGGAAATCATATAAAGACAATTCCTATTTGATATAGCTATTTGTGCAAGTATTTTACGATTAAGAAGCAACTGTCTCTTGTACAGATCGTTTATTAATCTACTATAACTATAGCATACCCCCCTTTCACGAATTGCTGCATTTATTCGAGTGATCCACAAACGACGAAAATTTCTTTTTTGCCTCTCCCTATCCCGAAGAGCCGAAACCAAAGCTCTTATTTTTTGTTGAGTAATAGTTCGAGTAAGTCTTGAATGAGCCCCCCGAAAGCTTGATGCAAATAAACGAATTTTTGTTCTACGTCTCCGAGCGATATATCCCCGTGTAATTCTGGTCATTGAATAAATGAAACTTTAACGAATAACTAATAGATTTCCTTTCTTTCAGTTATTCTTTTGCCCCTTTCCTAGTATATTAATAACAAAACGGATTTTTCCAATGTATAAACTAAAAATTCCAATGGCTTTGGCTACTATAACCTTCCCAACCACGATTTTTTATTTTTTCTAGGCATTTCACCTCGAAATACGAAATTGTACTATACTAGGTATTAAAAAAAAAACAAAATAGCAATGATAAAGAAATAGTGGATTTCATCGTTTCTATGGTTACTTCTTAAACGGTGAGGTCTTCTCTATACACCGGAGCCTTTACTTCATTTAATCAATGTTATTGCTAACTTGTATAGTTCACATTCTTCGGCTCTACCCATGAATTATCCAGTAATAGGTCTTTCACAACGAGCTCTACCTATACAGTAACGGTATTTAATTATGAAGGTTGGCTGGGTAGCTGACCCTGTTAGTCCGTTCTTGCAAGAGGGGTCTATGTTAACTAATATTTCCTCCGCTTAATGGATAACCATTTGCTACCAATGGAGAATTGCTTCTCATCTTGAATTGAGGTGAGTGGATTTACACCAATAGAAACCATAAATTTCATACACAATAAAAGGAATATGATCCATTTTCTTATTTTTAGATAGAAAATGTAATTAGTTTTTCCGTTCTATCCTATTTGATCATTGATATTCAAACATTGTTCTCTTTCCTTTGTTCTAGTTCATGATCTGAACGAGTCGCACATACACCCTAGTACATGTTCCTCGACGCTGAGGGCATCCCCGAAGCGCGGGGGATTTTGTGACATTTCTAATTGGCTGTCTTGTATTTCTAATAAGTTGTTTAATAGTTGGCATGTTAAATCATATACATAATGGGCTGGTTTAGATCGATCCTAACCGGATGATTATGAATTACTTTTATTCAATAGAATAGTAAATAAAAGTCATAGAATATTAAACTCGGCAGGAGTAATTTCAAATCACGAATTGACGCGAAATCCAGGCTATTGTCATTCAACAGCTACAAGATCAACAATTCCATAAGCTTGGGCCTCTGTTGCTGACATAAAAACATCTCTTTCCATGTCTTCGGATATAACCCATACGGGTTTGCCCGTTCTTTGTACATAAACCCTTGTCAGGGTTTCACGTAGTTTCAGCAGTTCTCCCACTTCCAGGATGAATTCTCCCGTTGCTACTTCAGAAAAAGAACCAGCAGGTTGATGGATCATTACCCTGATGATATAAGATAATAAAAGGTTTCTCTATTTCGCATGATGAGGGGAAGATAAAAGAATAACAAGAAAAAAAGATAGAATCGAACAACCGTACGGGCATCTTTTATGCATTGCATACGGCTCTACAATAAAATTGACCCTTACCTTCCATCAAAGAAAGAAAAAAAATAGGATCGATCAGACCCCGATAGGTAAATGATCAACTTACCACCCTTCCTTTCGGAGGAATTCAAAAATACTATGATGGCTCCGTTGCTTTATATATTTATTATATTTTTTTGTCTGTGATTTGTCTGTGATTCAGCAATCCCAAAGTTGCTTTTTTATTTGATCAAATAAACTAAGGAAAAAAGAATCTTGTTTTTTTCGCTCTATAAATATTGTTAAGAGACCTCTGGTGTGAAAAAAAGTTTGTGACGCTGAACTGGACTTCCAATAATAAAATTGGAAATACCTTTTTCTCATATTACTCTCTCGATACATAATCTAATGTTTTGAAAACAAAATTTCTTATATCGAATTCAAAGTGCCATGCTATTATTACTTAATATTCATATTTCATATGGCGAAGGCATAGTCTTCTTTTTTCTCTCAAATAAAAGCCTCATTGGCGCCAAGCGTGAGGGAATGCTAGACGTTTGGTAATTTCTCCTCCGACTAGGATAAAAGATCCCATTGAAGCGGCTGATCCCATGCATATTGTATGTACATCTGGTTGCACAAATTGCATAGTATCATAAAGAGCCATCCCGGGTATTACCCATCCGCCAGGAGAGTTTATAAACAAATACAGATCTTGGGTATCATCCTCGATACTGAGATATATCATAAGACCAATAAGTTGATTCGAGACCTCGCTCTCAACCTCTTGACCTAAAAAAAGTAATCTTTCTCGATAAAGTCGGTTGATTAGGGTCAAATTGTATCCCTTCGGAACCGTACAGGCGCCTTTTGACGCATACGGTTCAAAAAAAAAGAATCAATGTGTAGATTCCAATACTTTTTCTTTTTTCACAGCAAGTTCCTTCTAACTTATAATAAAAGGATTTTCTTCGATTTTTCACTAAACACGAGTTTGTCTTCCTTTCCTTATAACGTATAATATAAAAAAAGAATTCATTAAACTTATCCAATTAACTTCTCATTGATGGATTGTTTCATCGAGATTCAATCCAAATCACGATGTCATTTTCTTGTTCTTAAATGGGCCTCTTTAATCTTTTTAGGTTTATGCTCTACTCCGGGTAAAGATCCGCCCGATTTTGATTTGCACATATAGTACAAATGCTCCCATTACCACTTCTTTTTGTTATGCCTTCTTTTTTTTTTCAATTCACGCATTCCGTAAAATAGTTGATGGCTTCATGCATATTACTCGATTTATTAACATAACAGTTTGAAATAACTTCTACTTACAAAAAAAGATTTCTTTAAAAATAGGAATCCTTTATGATAGAAAATAGATATATTACCACTTGGTTTTTTTAAACGGAGCCTGGATACTTCAATGTAGTAGTCCAACTAAGCCAACCATAAATTCTTCTAATTGATAATAGTAATTTGAATCCCCCCCAAAAATGGATATAATTGCACTTCACGCTCCAAATTTTTGATGATTCAATTAATCTTTCGTGGGCGAAACAGAGGATATCTCGATTGGGGAGAAAACGGGGAAATCCCATATGACCCAATATATCTGACAAGTCGCACTATATGTCAACCCAAGATGCATCTTCCTCTCCAGCATTTCGAAAAGGTACTTTTGGAACACCAATAGGCATTAAATGAAAGAAAAAAGAACTAAGTACTATATTTTACTTTGATGTGGAAACGTAACAAAGGCTTTATTATCTTTATAATATTGTACTTTATCCTAATCATATTTTATTCATAAATTATAAAATTTTATAAAGAAAGTCAGAAAAAATAAGGTAAAATTCTTACAAATAGTGTCCTCTAATGATGAACAAGTATGGGTACATTCGCTCATATAAAATGGCATTAACCTCCCCATTGCGTATTGGTACTTATCGAGTATAGAATAAATCTGCTTCTCTTTGTTCCTACGAACAAAATTGTTCCATTATTACCAACAGAATAGAACAAATATGAACCCTTGCGTTGAAATAATCCACTAAAGAGGGGGGTACATAACATAGTTATAGTATAGTCTTTTCCAATGCAATAAAGTTACGTAGTGTCTTTTTTCTTTCATAAAGGGGTATTTCCATGGGTTTGCCTTGGTATCGTGTTCATACCGTTGTATTGAATGATCCCGGACGGTTGCTTTCTGTTCATATAATGCATACAGCTTTGGTTGCTGGTTGGGCTGGTTCGATGGCCCTGTATGAATTAGCAGTTTTTGATCCTTCTGACCCTGTTCTTGATCCAATGTGGAGACAGGGTATGTTCGTTATACCCTTCATGACTCGTTTAGGAATAACCAATTCATGGGGCGGTTGGAGTATCACGGGGGGGACTATAACGAATCCGGGTATTTGGAGTTACGAAGGTGTAGCTGGAGCGCATATTGGGTTTTCTGGGTTGTGCTTTTTGGCAGCTATCTGGCATTGGGTGTATTGGGATCTAGAAATATTTTGTGATGAACGTACAGGAAAACCTTCTTTGGATTTGCCCAAGATCTTTGGAATACATTTATTTCTTGCAGGTGTGGCTTGCTTTGGTTTTGGTGCATTTCATGTAACAGGCTTGTATGGTCCTGGCATATGGGTGTCCGATCCTTATGGGCTAACAGGAAAAGTACAATCTGTAAATCCATCGTGGGGTGTTGAGGGTTTTGATCCTTTTGTTCCGGGAGGAATAGCCTCTCATCATATTGCAGCGGGGACTTTGGGCATATTAGCAGGCCTATTCCATCTTAGCGTCCGCCCGCCCCAGCGTCTATACAAAGGATTGCGTATGGGCAATATTGAAACTGTCCTTTCCAGTAGTATCGCTGCTGTCTTTTTTGCAGCTTTTGTTGTTGCCGGAACTATGTGGTATGGTTCAGCGACTACCCCCATCGAATTATTTGGGCCTACTCGTTATCAATGGGATCAGGGGTACTTCCAACAAGAAATATATAGAAGAGTTAGTGCTGGGTTAGCCGAAAATCAAAGTTTATCAGAAGCTTGGTCTAAAATTCCCGAAAAATTAGCCTTTTATGATTACATCGGAAATAATCCGGCAAAAGGGGGATTATTCAGGGCAGGCTCAATGGATAACGGGGATGGAATAGCGGTTGGATGGTTAGGACATCCTATCTTTAGAGATAAAGAAGGGCGTGAACTTTTTGTACGTCGTATGCCTACCTTTTTTGAAACATTTCCGGTCGTTTTAGTAGACGGAGACGGGATTGTTAGAGCCGATGTTCCTTTTCGAAGGGCAGAATCTAAGTATAGTGTCGAACAAGTAGGTGTAACTATTGAGTTCTACGGTGGTGAACTCAATGGAGTCAGTTATAGTGATCCTGTTACTGTGAAAAAATATGCTAGACGCGCTCAATTGGGGGAAATTTTTGAATTAGATCGTGCTACTTTGAAATCCGATGGTGTTTTTCGTAGTAGTCCAAGGGGTTGGTTTACTTTTGGACATGCTTCATTTGCTTTGCTCTTCTTCTTCGGACACATTTGGCATGGTGCTCGAACCTTGTTTAGAGATGTTTTTGCTGGGATTGACCCAGATTTGGATGCTCAGGTAGAATTTGGAGCATTCCAAAAACTTGGAGATCCAACTACAAGAAGACAAGGAGTCTGATACAACATTTCTTTGGTGTCTTTCGAATCTATTTTCTTTTTATGATTTGATATAGGGTACCAGAGAAATCTTGATTTGAATCGTCATTTTTTTTTTGTTACTCTTGCTCTTTCTTTATCCGGGATATGATCCCCAAAAAATAAACAGGTATGGAAGCTATAATTGTAAACCACGATCGAATCTATGGAAGCATTGGTTTATACATTCCTCTTAGTCTCGACTCTAGGGATAATTTTTTTCGCTATCTTTTTTAGAGAACCGCCGAAAATTTCAACTAAAAAATAAAAAAATGAAATGATTTTTCATTATCGCAATTGAAGTAATGAGCCTCCCAATATTGGGAGGCTCATTACTTCAATTAGTCCCCATGTTCCTCGAATGGATCTCTTAGTTGTTGAGAAGGTTGCCCAAAAGCGGTATATAAGGCGTACCCAGTAAAACTTACAAGTAAACCAGATATAAAGATGGCGACTAGGGTTGCTGTTTCCATTATTATATAATTTCAAGACCACAATGGATCTATGATAAGATCGTTTATTTACAATGAGATGGTATACAAAGTCAACAGATTTCAATGAATACAATAATTTATGGCTACACAAACTGTTGAGAACGGTTCTAAATCTGGTCCAAGACGAACTACTGTAGGGGATTTATTAAAACCGTTGAATTCGGAATATGGTAAAGTAGCTCCTGGGTGGGGAACGACCCCTTTGATGGGTGTCGCAATGGCTCTATTTGCGGTATTTCTATCTATTATTTTGGAGATTTATAATTCTTCCGTTTTATTGGATGGAATTTCAATGAATTAGATCTATAAGAACCCCCAAGTCCTAGCTTTTCAATAAAAAATTAATCATTTAGAGCTCGGATTTCTAGCTCATTCTATTTTGGTAGTTCGACCGTGGAATTTCTTTGTTTCTGTATTTCTGGAATATGAGTGTGTGACTTGTTATAATTGATCCTATTGATAGTACAGAGAATGGGTCTGTCATCTTCATAGAGATGGTTCTACTTCGTCGGATATTTATTCTAGTATCTGGAACACGGAATATATGAAATAGATTAAGAAATATTTGAACTATGATTCATACTTAATATTCAAACCTCGCGGCCGGACTCCAAAAAAAGTTCAAAGAATTAGAATTTAGAAATATAAATAGAAATTGTTTCTTCTTTCAAATGCCTGTTTATGCTTATTTTGACTCAAAGACAAATCTTTCTTTGGATTTTTGGTCATTATCTATTCGTCGAATAAGTGATGATCCAATGGTTCTTACTCAGGGAATCTTTGGGCTTAACTTAGTATTTTTATTGAATCATCGTGGTTCTAGTATGAATCTGGGGTTTTAATCGATTCATAGGGTCTTAACAAGAGAATTCCTATCAATAATAAAGAAAACAAATTAATAAACATTATATACAAAAACAAATAAAAGAAAAAGAAAGAAATAGGGAAGAGAGGATTCAAGAGGCCCGTAAGGATCAAGATAAAGACGAATGAGCCAACTTGATATTTTGGTATTATCGCCACAAAGAAGAACTTTCGGATTTTTTTATTCGTATCTTCAGAGCAGATTGAATCGGAAAGTAAGAAGTTTAAAACTTTGTATTACATATCCGGTCCAACCAGTATTTTGGTGTTTTTGCTTGAGCTGTACGAGATGAAAGTCTCATATACGGTTCTCGGAGGGGGGATCGCGCCTATCTCAATAAAGTCTATGATTGGTTTGAAGAGCGTCTCGAGATTCAGGCGATTGCGGATGATATAACTAGTAAATATGTTCCTCCCCATGTAAACATATTTTATTGTCTAGGGGGAATTACGCTTACTTGTTTTTTAGTACAAGTGGCTACAGGATTTGCTATGACCTTTTACTATCGTCCGACCGTTACTGATGCTTTTGCTTCTGTTCAATACATAATGACTGAAGCTAATTTTGGTTGGTTAATCCGATCAGTTCATCGATGGTCGGCAAGTATGATGGTCCTAATGATGATCCTACATGTATTTCGTGTATATCTCACCGGTGGATTTAAAAAACCTCGCGAATTAACTTGGGTTACAGGTGTGGTTCTGGGTGTATTGACTGCATCTTTTGGTGTAACTGGTTATTCCTTACCTCGGGACCAAATTGGTTATTGGGCAGTGAAAATTGTAACAGGTGTACCTGAAGCTATTCCTGTCATAGGATCCCCTTTGGTAGAATTATTGCGCGGAAGTGCTAGTGTGGGACAATCCACTTTGACTCGTTTTTATAGTTTACACACTTTTGTATTGCCACTTCTTACGGCCGTATTTATGTTAATGCACTTCCCAATGATACGTAAACAAGGTATTTCTGGTCCTTTATAGAGAAGATATATCATAGATATTTTTAATTCATCATTTATCACTTGGGGTAGGAACGATAGTATTTTATTGCTACAAGTATGGATTATTGAAAATAATAAGACATGTATTTGGATATTTCCCTTGAACTCTGCAATATTTTTTATTTGACATCAATAGTTGAAGGGAATTTTCCGAAGAGAAAATGGATTATGGGAGTGTGTGACTTGAACTATTGATTGGTCTGTGCAGATATGTGCCTTTATTTATCTGCCACATTTGAATTCACAACCAAATGTGTCTTTGTTCCAACCATCACGTAAGCCCATACAGAGGATAGGCTGGTTCGCTTGAAGAGAATCTTTTCTATGATCAGATACGAATCATGTCATACATGAGCAGGCTCCGTAAGATCTAGTTCACTTAACTTCAGATTGAATTTAATAGTATACAAATGCATTCATTTCCTCTGCATTGACGCAATCTACGATACTATCGGAGTGAAAAAAGGGTCTAAAGAAGAACAGAGACTATATTAGTAACAAGTAAATCCTTTGTGTGTGTTTATAAAAGGTCTCTTTGGGATAAACACCAATCATAAGGTCTGAGACGACCCAGAAAGCAATTGATCATATCACGATCTATTTTCTAAGCCTACTTGGGTATTGAGTATTTATTTGTAAGAACTTAATTTTTTGCACTCGATAGTTTCAACTCCAGAAAAAAGAATCCAGTCAAAAATTTTTTTCTTACATAAAACCATTCATATATCGTATATGCGGGTGTCTAGATAACATATATTTTATATGGATTCATTTGGTTCTTTTGATTCTTGCTCGAGCCGGATGATGAAAAATTATCATGTCCGGTTCCTTCGGGGGATGGATCTATAAGAATTCACCTATCCCAATAACAAAAAAACCTGACTTGAATGATCCTGTATTAAGAGCTAAATTGGCTAAAGGTATGGGTCATAATTATTACGGGGAGCCCGCATGGCCCAACGATCTTTTATATATTTTTCCGGTAGTAATTCTAGGTACTATTGCATGTAACGTAGGCTTAGCGGTTCTAGAACCATCAATGATTGGTGAACCGGCAGATCCGTTTGCAACTCCTTTGGAAATATTACCCGAATGGTATTTCTTTCCCGTATTTCAAATACTTCGTACAGTACCCAATAAATTATTGGGTGTTCTTTTAATGGTTTCAGTACCTGCGGGATTATTAACAGTACCTTTTTTAGAGAATGTTAATAAATTCCAAAATCCATTTCGTCGTCCAGTAGCGACAACGGTATTTTTGATTGGTACCGCAGTGGCCCTTTGGTTGGGTATTGGTGCAACATTACCTATTGATAAATCCCTAACTTTAGGTCTTTTTTAAATTGATTCAATTGTGAAATAAAATATAACGACGTATGTATCTAGGGAACAGTCGCTTCAAAGTGAATTCTCCCTAGATACATCTATTCAATTAAATTATGAATCTATGCCGATTCCGAATATATGAATTGTGCTAAAGATTCAAAACCTATTTTCGGCCTTTTTCTAAAAAAAAAAGATGAAAAAAATCCAATGGATTTAAAACTTTTTCGGTAAATCAATTACGAAATTTTTTTCTAGAATGCCTAAAATTTGTTTTACATCTTCTATGCGAAAATGCTCCATTTTCATAAGATCTTCTTGACTGTTATTCAAAAGGTCCAACAATGTATATATATTGGACCTTTTGAGGCAATTATAGATCCTGGGAGGCAATTCTGATTGGTCAATAAAAATCGATTTCAACGCCATTTTTTTTTTTTTTTTTTGTTCGTTTAGCCAATTTATCAGAAAAGGCAAAACCCTTATTGTCCTCTAAATTTAAAATTTCTTCTTTGGGATTGAATTTGGGATGTAAAAAGGGAATCACTAAATCAATCAAATTCCGGGAGGCTTCGCGAAGTGCTTCTTTAGGAGTTAAACTTCCATTTGTCCATATTTCGAGAAATAGTACCTCTTTGTTACCATTTTCATAAGAATGAATGCTATGATTCACATTTTGAATAGGCATGAATACAGGATCTATAGGATAACTTCCATCTTGAAAGGTATTTGGCGCTTTTATAAAATATCCGCTATTCTTCTCTATTTGTAATCCAATAACCAACTCAACGGGTTCCGTCAAGCTAGCTATATGCTGTGTATTATCGACGATTTCTACATAAGGCGGTACGATGATATCTTGAGCAGTTACATATCCAGGGCCCCTGACACAAATAGACGCCTCACAAGTTCGATTTCGATAGAGATTACTTCTCAATACGATTTCTTTCAAATTCATTAAAATTTCATGTACTGATTCTTGAATACCCATTATGGTAGAATATTCGTGTGATATTTTCTCAGATTTTGCGCGTGTTATACATGTTCCTTCTATTTCTCCAAGCAAAGCTCTTCGCATCGCAATGCCTATTGTGTCTGCTTGACCTTTTCTAAGCGGAGCCAGAATAAAGCGCCCATAAAAAAGACGCTTACTGTCTGCTGCTGATTCAACACACTGCCACTGTAGTGTCCGAGTAGATACTGTTATTGTCTCTCGAACCATAATAATATTATTTGATCAGATCATTGAATCATTTATTTCTCTTGTTTCTCTTGCTATTGAAATATCTTCAATTTTTATTTCTACACACGTCTTTTTTTCGGGGGTCTACAGCCATTATGTGGCATAGGGGTTACATCCCGTACGAAAGTTAATAGTATACCACTTCTGCGAATAGCTCGTAATGCTGCGTCTCTTCCGAGACCGGGACCTTTAATCATGACTTCTGCTCGTTGCATACCTTGATCTACTACTGCACGAATAGCATTTCCCGCTGCGGTTTGAGCAGCAAATGGCGTCCCTCTTCTTGTACCTCGGAAGCCACAAGTACCGGCAGAGGACCAAGAAACCACTCGCCCCCGTACATCTGTAACAGTCACAATGGTATTATTGAAACTTGCTTGAATATGAATAACTCCCTTTGGTATTTTACGTGTACTCTTACGTGAACCAATACGTCCACGTGAACCCTTTTTCGGTATAGCTTTTGCCATATTTTATCATCTCATAAATTTGAGTCATAGATATATGGATATATCCATTTCATGTCAAAACAGATCCCCCTTCTTATTTGTATATCGGGTCTTTAACGAGTCTGATTATCCTTGTCTTTGTTTATGTCTTGGGTTGGAACAAATTACTATAATTCGTCCCCGACGACGGATTAGTCGACATTTTTCACAAATTTTACGAACAGAAGCTCTTATTTTCATATTTGCCACTCCTTACTTTAATTTTGAATCCACTTCTTTGAAGAAAATAAGTTTCTTGAAATTTTCCATTTCGAATCATATTCCTACGAAACAAATAGTGAACTTGAAAAAATACCTAATCTTTCGAATCTTTGTTTCGGAGTCGATAAATTATACGGCCTCTGGTTGAATCATAACGACTTACTTCAATTTTGACTCTATCTCCTGGCAGTATCCGTATAAAACTACGTCGGATCTTTCCTGAAACATAACCTAGAATTATATCTTCATTATCTAAACGAACCCGGAACATGCCGTTCGGAAGCGATTCAGTAATTAAACCTTCATGAATCCATTTTTGTTCTTTCATTCCAGGTAAAACCCCCTTGAAGTATCAACTAGTGGAGGAAGAACCCTATTAGACAACCCGCCCCTTCTCTTTTCTTTTTCACAAATAAGAAGTTTCGTATTCAATTCGGATATTAGAGGGATTACCATATATAACACAAAATTTCTCCGCCTATTCTTTCTAGTCGAGCCTCTCGGTCTGTCATTATACCCCGAGAGGTAGAAAGAATTACAACCCCCATCCCACCTAAAATTCTAGGAATTCTTTGATAGTTAGAATATATTCGTAGACCCGGCCGACTGATCCGTTTTAAATTTAAAAGATTTCTATAAGGCCTTTTCCTATTCCTTCTATGTCGTAGGGTTAAAACCAAAAAATATTTGTTGTTTTCTCGATGTTTTCTCACGTTTTCGATAAAACCCTCTCGTAAAAGTATTTTAACAATACTTTGGCTGATATTAGTAGATGCTACTCGAACCACGCTTTTTCTATACATATCGGCATTTCGTATAGAGGTTATTATGTCAGCAATAGTATCACTACCCATGATTAATTAAAATTATTGGTGCCTCCAAATTTGGATATAATCAACATGTTTTTCTTTTTTTTTTTTACGTATTTGTTTATGAATATTAATTTTGAAAGGTATATACGTGAGACAAAATCTACTAAATTAATCTTAATCTATTTCTTTTAAATACCCTACTATAACCATATCGTGGTCTCATTTTATAATACCTCGGGAGCTAATGAAACTATTTTAGTAAAATTGAACTGTCTCAATTCTCGGGCAATCGCACCAAAAACTCGAGTTCCTTTTGGATTTCCTTCTTGATCAATCACAACTGCAGCATTGTCATCATATCGTATTATCATACCGTTGTCACGTTTAAGTTCTTTACAAGTACGGACAATTACAGCTCTGACCACTTCTGATCTTTCTAGAGGCATGTTTGGGACTGCGTCTTTGATCACAGCAACAATAACGTCACCAATATGAGCATATCGACGATTGCTAGCTCCTATGATTCGAATACACATCAATTCTCGAGCCCCGCTGTTATCTGCTACATTCAAATGGGTCTGAGGTTGAATCATATCATTTTTTTTTATCTGTTTTTTACAATACAAAGGTCGAAGAAAAAAAGAAATATTGTTTGTCCAAAAAAAGAAACCTGCACCCGCTATTTTTTTTTACCCAAGGCTTATTTCTTTTTTATCCCGAAATGATGAATTGAGCTCGTATAGGCATTTTGGACGCTGCTATTGAAATAGCCCTTCTAGCTATATTTTCTGTTACTCCACCCATTTCATAAAGGATTCGACCTGGTTTAACAACAGCTACCCAATATTCGGGAGAGCCTTTACCTGAACCCATACGTGTTTCTGCGGGTCTTACTGTCACTGGTTTATCTGGAAATATACGGACCCATATTTTTCCACCACGACGTGCATTTCGTGTCATTGCTCGTCGACCTGCTTCTATTTGTCTAGATGTGATCCAAGCGGGTTCAAGTGCCTGAAGAGCGTATTTACCAAAACAAATATGATTACCTCGATAAGATATTCCCTTCATTCTTCCTCTATGTTGTTTACGGAATCTGGTTCTTTTGGGGTTATAGTTGATGGTTTGTTTTGAATTCCATCTCTACTACAGAACCGGACGTGAGAGTTTCTTCTCATCCAGCTCCTCGCGAATAAAATGAATTCAAATTAAAGATTTTGAATTCAGATATAATATAATTTGAATTAAGATATACATGTATTTAATAAATAATATACTGAATCATGGATTTCATTTAATCTAGATCAAATCTATTATTAATTTGTATATCTTGTTTGTATAGAAAACTAAATATATTAAATAACTATTTTTTTCTTATATTTATATATAATATATGGTTTTTATAATGTTAAAACGAATCTTTCTTTTGTTTTACTCTTTATCGTATTGGATTCACCCAAATTTAGCAATCCAAGAAAATAAAGTTTTCGCGGGCGAATATTTACTCTTTCAATTTATATTTCAGTTCTATCATTAGTTCATCACTTTTCCGAATAGATAAATTGGTCTCTGGTCGGTTCCGCCATCCCGATCAATGAATCATTCGAATTCATTTTCACTAGAATCTTTTGAATTCACAGATTCCATCGTTCCCATCGCTTCTTACTTTATGGTTAGGTCTCAATTCTACAATGGAGCTATTAGTTCTTGAGTCAATATTCTTAGTCTTTATTGGCTCGAAGCTCTTTATTTTTTGTTCGATGAGTAGATCCATTTAATGATCAATCCGTATTGATGCTTTATTACACAGCTTTTTTCTGAGATGACTCATAGACCTTACATATTGGAATTATATATCATCAATATTCTTTTTCTTTCTTTCTCTCATCCTTCCATTTATCCATACCCTTTATTTTTTTATTTCGATTGACAACTTATAAGCAGATTTTTTAATAAAAAAAGATTTCAGTTGCTACAACAATATGAACAATATATCATATCTTGACTGATTCTTTGGATCCAGATAATACGAAGTGATGAGTTGGTTATTACTTCTATAGTTATTTGTTTATACTATGGGGCTGGTTTTTTATACTAACCCTCAAAAAACCAACGAGTCACACACTAAGCATAGCAATTTTATCAAAAGATTAATTGAATTTTTATTCAACCCTATAGAATTATAATTTTTAATTTTTTTTTAGTGAACAGAAAAAGAAGAAACGAATTTATCATTTTTTGTTCCATCGCTGGATAGAATGGAAAGGCAAATAAAGGTTTATTATTCCCCGTCTATAAATATCCAAATTTTGATGCCTAATACCCCATAGATCGTTCGAACTGTATAGGAACAATAATCAATTTTAGCTCGAATGGTTTGTAGTGGAACCCTACCCTCTCTGATCCATTCAACACGCGCAATTTCTTTTCCGTCAATACGTCCTGCAATTTGCACTTGAATTCCTTTTGTATCTGCTTGTTCAGTTAATTCTATAGCCTTTTTCATTGCTTTGCGAAAAGAAACTCGATTTTTTAATTGGCCGGCTATAAATTCTGCAAGAATATTAGGGTTTCCATAAGGCTTTTCAATTCGTGTGATAGCAATGTTAAGTTTTCTATTTACAGAATTAAATTCTTTTTGTAAATTCATCTGTAATTCTTCGATTCCTCGGGGTCGGCTTTCAATTAATATTTTTGGAAATCCCATATAGATTATGATTTGGATCAGGTCGATTCTTTTTTGAATCTCTATATGTGCAATTCCCTCGACGCCAGAAGATGTTTTCATATTTTTTTGTACATAATTCTTGATATAATTTCTTATTTTTTGATCTTCTTGCAGACCTTCAGAATAATTTTTAGGTTGTGCGAACCAAAGGGAATGATGACCTTGGGTTGTACCAAGTCTGAAACCAATTGGATTTATTTTTTGTCCCATGTTCCCCCATTACTATACATATCATAATACGACATAGTTGTATGTTTTTTTTTGCATTTTGGTTTTTGTGACCATCTAATAGAGTCGGTATCTATATATTCATCTAAGGATATATCTTTCATTACAATAGTTATATGGCAGGTAGGTTTTTGTATCGGATAACTACGCCCTCGAGCTCGAGGTTTTAATCTCTTAACGGTAGTACCCTCATTGACTTCGGCTTTACTAATGACTAAATTTGTTTCATTCGAACCCATATTGAAACTAGCATTTGCTGCCGCAGAATAAACTAATTTAAAAATGGGATAACATGCTCGATAAGGCATGAGTTCTAATATAATAAGTGTTTCTTCGTAGGAACGTCCACGAATTTGATCAATTACTCTTCGCGCTTTGTGAGCAGACATAGATATATGTTGACCTAAAGCGTATACTTCTGTTGTTCTCTTATTTAACATAAAGTTCGCCTCCTACTAATCAATGATAAATATCTATATATATTATAGATATTATTAACGTTTTTTAACGACGAGATCTATTATCGCTTTTTGCATGTCCTCGGAAATTTAAAGTAGGGCCAAATTCTCCCAATTTGTGGCCTACCATACGATCTGTTATATAAATAGGTAAATGTTCCTTTCCATTATGGATAGCAATAGTATGGCCGACCATTGTGGGTATAATGGTAGATGCCCGGGACCAGGTTATTATTATTTCTTTTTCTGCTTTTGTGTTAAGCTTATTTATTTTTTTTAATAAATTATTCGCTACAAAAGGATTTTTTTTTAGTGAACGTGTCACAGCTTCCTCCTATTTTTTTTTGTAAAGACGAAGAAAGAAATTCTATTTTCTCTCCTATTTACTACGGCGACGAAGAATCAAATTATCACTATATTTATTCCTTTTTCTACTTCTTTTTCCAAGTGCAGGATAACCCCAAGGGGTTGTGGGTTTTTTTCTACCAATTGGGGCCCTTCCTTCACCACCCCCATGTGGATGGTCTACAGGGTTCATAACTACTCCTCTTACTACAGGGCGCTTACCTAGCCAACGCTTAGATCCGGCTCTACCCAAACTTTTCTGGTTCACCCCAACATTCCCCACTTGTCCGACTGTTGCTGAGCAGTTTTTGGATATCAAACGGACCTCCCCAGAAGGTAATTTTAATGTGGCCGATTTCCCTTCTTTTGCAATCAGTTTCGCTACAGCACCCGCTGCTCTAGCTAATTGTCCACCCTTTCCAAGTGTGATTTCTATGTTATGTATGGCCGTGCCTAAGGGCATATCGGTTGAAGTAGATTCTTCTTTTTTATCAATAAAAACCCCTTCCCAAACTGTACAAGCTTCTTCCAAAGCATACGGCTTTCTGGATGTAGATGGTGATATCTATACAGATGGATCTTATATATATGGTATAATGAAGTACCACATGGGTGGATATATAGGAATCAAAATCTGCCGAATCACTCATGTTATGATCTTCTACATCCTAGGTCTTCCCGTTCCATCATCTGGCTTATGTTCTTCATGTAGCATTCAGACCGAATGACTCTATGAAATTACGTTGATACTTCCACATATTATGGGTAACGTAGGAGACATCTCTATTTTTCCCCCCGGGAATCTTTAGAATTACCACTGCTTAGCTTTCAATTCGCCTCTGACCATCAAATGAAATGTGAATAATCCGTCCTCTTCTCTTTGAAAGAAGGGGCGCTTCCGGTTCTGTCGGTGCTTGAAACAATTTTGTCTTCTCCATATTACTATATCTCTAGAGTCAATAATTTTATATGAGGAACTACTGAACTCAATCACTTGCTGCCGTTACTCTTCAGTTTTCTGTTGAGGTCTATCCTGTAGAGGTACTCAAATTGGATCAGTGATCGATTTCTAGGTTTCGTCGTAAACCTAATTGGTTACTTCCAATTACGTAAATCAATAGTTCAAACCGCACTCAAAGGTAGGGCATTTCCCATTTTTATAGGAACTTCTGTACCAGAAACAATGGTATCTCCAATTATAGCCCCCCTGGGATGTAAAATATATCTCTTCTCACCATCCCTATAGTGTATGAGACAAATGTATGCATTTCGATTCGGGTCGTATTCTATGGTTACGATTCTACCATATATGTCTTTTTCATTCCGTCGAAAATCTATTTTACGGTATAGACGCTTATGACCTCCCCCTCTATGCCCTGCGGTAATGATTCCTCTGGCATTACGACCTTTACCACAATGATGCTGTCCATAGATCAAATTATTTCGTGGATTGGATTTCACTTGACTGTCTACGGTTCCATTGCGTGTGCTCGGGGTAGAAGTTTTGTATAAATGTATCGCCATGCTATTAAGTATTTTGATTTAAGTTCTTTTCTTTCTAAGAGGTGGAATAGAATAACCCGGTTGAAGCGTAATGATCATACGTCTGTAATGCATTGTCTGTCCCATAATGGGTCCCATTCTTCTAGCCTTTCCCCGAAGTCGATGACTATTCATCGCGATTACCTTGACACCAAAGAAGAGTTCGACCCAATGCTTTATTTCTGTCCTAGTTGATCCTGATTCGACATTAGAAGTATATTGATTTTTCCCCAATAACCGAATACTTTTGTCTGTAAATACTGCATACCTGATTCCATCCATAAATCGATTTGATTCCCTATGAGTTCTAGTCTCAATAAGACTACTAATTCTTACTGTTCATATAGTATGATATGAATATACCACATCAATTCGTTATGTATGGATGATGAGATTTCATTGATACAGAGCTAATTCCAATAGACTTATTGGAGGGTCCCATTGGCGTGCATCCAGTAGGAATTGAACCTACGAATTCGCCAATTATGAGTTGGGTGCTTTAACCATTCAGCCATGGATGCTTAGCGGGTCATAGTGAATGACCAGATTCCAATTCAAATGGAATCTTTCAACTAAAGCAATGAGATGCTTAAATGGAATTCTTTTAGTTCTAATAAATCAGGAGGAATTTAATGACAGGACATGAATTCAAGTTCTGGATTTTAGAATTGAGAGAGATATTGAGAGAGATCAAGAATTCTCACTATTTCTTAGATTCCTGGACCCAATTCAATTCAGTGGGATCTTTCATTCACATTTTTTTCCACCAAGAACGTTTTATAAAACTTTTTGACTCCCGAATTTGGAGTATCCTACTTTCACACAATTCACAGGGTTCAACAAGCAATCGATATTTCACGATCAAGGGTGTAATACTCTTTGGAGTAGCGGTCCTTATATATCGTATTAACAATCGAAATATGGTCGAAAGAAAAAATCTCTATTTGATAGGGCTTCTTCCTATACCTATGAATTCCATTGGACCCAGAAATGATACATTGGAAGAATCCGTTGGGTCTTCCAATATCAATAGGTTGATTGTTTCGCTCCTGTATCTTCCAAAAGGAAAAAAGATCTATGAGAGTTCTTTCCTGAATCCGAAAGAGAGTACTTGGGTTCTCCCAATAACTAAAAAGTGTAGCATGCCTGAATCTAACTGGGGTTCGCGGTGGTGGAGGGACTGGATCGGAAAAAAGAGGGATTCTAGTTGTAAGATATCTAATGAAACCGTCGCTGGAATTGAGATCTTATTCAAAGAGAAAGATCTCAAATATCTGGAGTTTTTCTTTGTATATTATAGGGATGATCCGATCCGCAAGGACCATGATTGGGAATTGTTTGATCGTCTTTCTCTGAGGAAGAGGCAAAATAGAATCAACTTGAATTCGGGACCACTATTCGAAATCTTAGTGAAACACTGGATTTGTTATCTCATGTCTGCTTTTCGTGAAAAAATACCAATTGAAGTGGAGGGTTTTTTCAAACAACAAGGGGCTGGGTCAACTATTCAATCAAATGATATTGAGCATGTTTCCCATCTCTTCTCGAGAAACAAGTGGGCTATTTCTTTGCAAAATTGTGCTCAATTTCATATGTGGCAATTCCGCCAAGATCTCTTCGTTAGTTGGGGGAAGAATCCGCCCGAATCGGATTTTTTGAGGAACGTATCGAGAGAGAATTTGATTTGGTTAGACAATGTGTGGTTGGTAAACAAGGATCGGTTTTTTCGCAAGGTACGGAATGTATCGTCAAATATTCAATATGATTCCACAAGATCTAGTTTCGTTCAAGTAAGGGATTCTAGCCAATTGAAAGGATCTTCTGATCAATCCAGAGATCATTTTGATTCCATTAGTAATGAGGATTCGGAATATCACACATTGATCAATCAAAGAGAGATTCAACAACTAAAAGAAAGATCGATTCTTTGGGATCCTTCCTTTCTTCAAACGGAAGGAACAGAGATAGAATCAAACCGATTCCCGAAATGCCTTTCTGGATATTCCTCAATGTCCCGGCTATTCACGGAACGTGAGAAGCAGATGATTAATCATCTGCTTCCGGAAGAAATCGAAGAATTTCTTGGGAATCCTACAAGATCCGTTCGTTCTTTTTTCTCTGACAGATGGTCAGAACTTCATCTGGGTTCGAATCCTACTGAGAGGTCCACTAGAGATCAGAAATTGTTGAAGAAACAACAAGATCTTTCTTTTCTCAGGCGATCGGAAAATAAAGAAATGGTTAATCTATTCAAGATAATTACGTATTTACAAAATACCGTCTCAATTCATCCTATTTCATCAGATTCGGGATGTGATATGGTTCCGAAGGATGAACCGGATATGGACAGTTCCAACAAGATTTCATTCTTGAACAAAAATCCATTTTTTGATTTATTTCATCTATTCCATGACCGGAACAGGGGAGGATACACGTTACACCACGATTTTGAATCAGAAGAGAGATTTCAAGAAATGGCAGATTTATTCACTCTATCAATAACCGAGCCGGATCTGGTGTATCATAAGAGATTTGCCTTTTCTATTGATTCCTATGGATTGGATCCAAAACAATTCTTGAATGGGGTATTCAACTCCAGGTATGAATGGAAAACGACATCTTTATTGGTTTTATTGGTTCTACTTCCTATTTTTTATGAAGAGAATGAATCTTTTTATCGAAGGATCAGAAAAAAAAGGGTCCGGATCTCCTGCGGGAATGATTTGGAAGAGCCAAAACCAAAAATAGTGGTATTTGCTAGCAACAACATAATGGAGGCAGTCAATCAATATAGATTGATCCGAAATCTGATTCAAATCCAACATAGCACCCATAGGTACATAAGAAATGTATTGAATCGATTCTTTTTAATGAATAGATCCGATCGCAACTTCGAATATGGAATTCAAAGGGATCAAATAGGAAAGGATACTCTGAATCATAGAACTCTAATGAAATATACGATCAACCAACATTTATCGAATTTGAAAAAGAGTCAGAAGAGATGGTTCGATCCTCTTATTTTTTTTTCTCGAACCGAGAGATCCATGAATCGGGATCCTGATGCATATAGATACAAATGGTCCACTGGGAGCAAGAATTTCCAGGAACATTTGGAACATTTCGTTTCTGAGCAGAAGAGCCGTTTTCAAGTAGTGTTCGATCGATTACGTATTAATCAATATTCGATTGATTGGTCTGAGGTTATCGACAAAAAAGATTTGTCTAAGCCACTTCGTTTCTTTTTGTCCAAGTTGCTTCTTTTTTTGTCTAACTCACTTCCTTTTTTGTTTGTCAGTTTCGGGAATATCCCCATTCATAGGTCCGAGATCTACATCTATGAATTGAAAGGTCCGAATGATCCACAGTTTTTAGAATCAATAGGTCTTCAAATCGTTCATTTGAAAAAATTGAAACCCTTCTTATTGGATGATCATGAGACTTGCCAAAAATCGAAATTCTTGATCAATGGAGGAACAATATCACCATTTTTGTTCAATAAGATACCAAAGTGGATGATTGACTCATTCCATACTAGAAATAATCGCAGGAAATCCTTTGATAACACGGATTCCTATTTCTCAATGATATTCCACGATCAATACAATTGGCTGAATCCCGTGAAATCATTTCATAGAAGTTCATTGAGATCTTCTTTTTATAAAGCAAATCAACTTCGATTCTTGAATAATCCACATCACTTCTGCTTCTATTGTAACAAAAGATTCCCCTTTTATGTGGAAAAGGCCCGTATCAATAATTATGATTTTACGTATGGACAATTCCTCAATATCTTGTTCATTCGCAACAAAATATTTTCTTTGTGCGTCGGTAAAAAAAAACATGCTTTTTTGGGGAGAGATACTATTTCAGCAATCGAGTCACAGGTATCTAACATATTCATACCTAAGGCTTTTCCACAAAGTGGTGACGAAACGTATAACTTGTACAAATCTTTCCATTTTCCAAGTCGATCCAATCCATTCGTTCGTAGAGCTATTTACTCGATCGCAGACATTTCTGGAACACCTCTAACAGAGGGACAAATAGTCAATTTTGAAAGAACTTATTGTCAACCTCTTTCAGATATGAATCTATCTGATTCAGAAGGGAAGAACTTGTATCAGTATCTCAATTTCAATTCAAACATGGGTTTGATTCACACTGAGAAATATTTACCATCCGAAAAGAGGAAAAAACGGAGTCTTTGTCTAAAGAAATGCGTTGAGAAAGGGCAGATGTATAGAACTTTTCAACGAGATAGTGCTTATTCAACTCTCTCAAAATGGAATCTATTCCAAACATATATGCCATGGTTCTTTACTTTGACAGGGTACAGATATCTAAAGTTTTTATTTTTAGATACTTTTTCAGACCTATTGCCGATACTAAGTAGCAGTCAAAAATTTGTATCCATTTTTCATGATATTATGCATAGATCAGATATATCATGGCGAATTCTTCAGAAAAAATTCTGTCTTCCACAATGGAATCTGATAAGTGAGATTTCGAGTAAGTGTTTCCATAATCTTCTTCTGTCCGAAGAAATGATTCATCGAAATAATGAGTCACCATTGATATCGACACATCTGACAAATGTTCGGGAGTTCCTCTATGCAATCCTTTTCCTTCTTCTTGTTGCTGCATATCTCGTTTGTACACGTCTTCTCTTTGTTTTCGGGGCCTCTATTGAGTTACAGACAGAGTTCGAAAAGGTCAAATTTTTGATCATTCCATCATCTATGATTGAGTTGCGAAAACTTCTGGATAGGTATCCTACATCTGAACCGAATTCTTTCTGGTTAAAGAATATCTTTCTAGTTGTTCTGAAACAATTAGGAGATTCTCTGCTATTGGGGCTATTGGGGCTATTGGGTGGTGGTCCCGCTTATGGGGTCAAATCAATACGCTCTAAGAAGAAATATTTGAATATCAATCTCATCGATATCATCGATCTCATAAGTATCATACCAAATCCCATCAATCGAATCACTTTTTCGAGAAATACGAGACATCTAAGTCATACAAGTAAAGAGATCTATTCAGTGATAAGAAAAAGAAAAAATGTGAACGGGGACTGGATTGATGATAAAATAGAATCCTGGGTTGCAAACAGTGATTCGATTGATGATGAAAGAAGAGAATTCTTCGTTCAGTTCTCCACCTTAACGACAGAAAAAGGGATTGATCAAATTTTATTGAGTCTGACTTATAGTGATCATTTATCAAAGAATGACTCTGGTTATCAAATGATTGAACAACCGGGAGCAATTTACTTACGATACTTAGTTGACATTCATAAAAAGTATCTAATGAATTATGAGTTCAATACATCCTCTTTAGCAGAAAGACGGATATTCCTTGCTCATTATCAGACAATCACTTATTCACAAACTTCGTGTGGGGCTAATAGTTTTCATTTCCCATCTCATGGAAAACCCTTTTCGCTCCGCTTAGCCTTATCCCTCTCTAGGGGTATTTTAGTGATAGGTTCTATAGGAACTGGACGATCTTATTTGGTCAAATACCTAGCAAAAAACTCCTATCTTCCTTTCATTACGGTATTTCTGAACAAGGTCCTGGATAACAAGTCTAAAGGTTTTGATGATATCGATATTGATGAGATTGACAATATGGGTGCTAGTTACGATATGGGTGCTAGTTACGATATTGATGCTAGTGACGATATTGATGCTAGTGACGATATCCTTGATATGGAGCTGGAACTGCTAATTAGCGTGAATGCGCTAACTATGGATATGCTGCCTGAAGAGGAAGACCAACTTTATATCACCCTTCAATTCGAATTAGCAAAAGCAATGTCTCCTTGCATAATATGGATTCCAAACATTCATGATCTGGATGTGAATGAGTCGAATTACTTCTCCCTAGGTCTATTAGTGAACCTTCTCTCCAGGGATTATGAAACTAGAAATATTCTTGTTATTGCTTCGACTCATATTCCCCAAAAAGTGGATCCCACTCTAATAGCTCCGAATAAATTAAATACGTGCATTAAGATACGAAGGCTTCTTATTCCACAACAACGAAAGCACTTTTTCACTCTTTCATATACTAGGGGATTTCACTTGGAAAAGAAAATGTTCCATACTAATGGATTCGGGTCCATAACCATGGGTTCCAATGCACGAGATCTTGTCGCACTTACCAATGAGGCCCTATCGATTAGTATTACACAGAAGAAATCAATTATAGATACTAATACAATTAGATCCGCTCTTCATAGACAAATTTGGGATTTGCGATCCCAGGTAAGATCGGTCCAGGATCATGGGATCCTTTTCTATCAGATAGGAAGGGCTGTAGCACAAAATGTACTTTTAAGTAATTGCCCCATAGATCCTATATCTATCTATATGAAAAAGAAATCATGTAACGAAGTGGATTATTATTTGTACAATTGGTACTTCGAACTTGGAACGAGCATGAAGAAATTAACGATACTTCTTTATCTTTTGAGTTGTTCTGCCGGATCGGTCACTCAAGATCTTTGGTCTCTACCCGGACCCGATGAAAAAAATGAGATCGCTCCTTATGGACTCGTTGAGAATGATTCTGGTCTAGTTCGTGGCCTATTAGAAGTAGAAGGCGCTCTGGTGGGATCCTCACGGACATGCAGTCAGTTTGATAAGGATCGAGTGACATTGCTTCTTCGACCCGAACCAAGGAATCCCTTAGATATGATGCAAAATGGATCTTGTTCTATCCTTGATCAGAGATTTCTCTATGAAAAAGACGAATCGGAGTTTGAAGAGGGGGAAGGAGAAGGAGCCCTCGACCCGCAACAGATAGAGGAGGATTTATTCAATCACATAGTTTGGGCTCCTAGAATATGGCGCCCTTGGGGCTTTCTATTTGATTGTATCGAAAGGCCCAATGAATTGGGATTTCCCTATTGGTCCAGGTCATTTCGGGGCAAGCGGATCATTTATGATGAAGAGGATGAGCTTCAAGAGAATGATTCGGAGTTCTTGCAGAGTGGAACCGTGCAGTACCAGACACGAGATAGATCTTCCAAAGAACAAGGCCTTTTTCGAATAAGCCAGTTCATTTGGGACCCTGCAGATCCACTCTTTTTCCTATTCAAAGCTCAGCCCTTTGTCTCTGTGTTTTCACATCGAGAATTATTTGCAGATGAAGAGATGTCAAAGGGGCTTTTTACTCCCCCAAAAATGCCTCCTAGATCTCTATCATCTCTATATAAACGCTGGCTTAGCAAGAAGACGCAAGAAAAGCACTTCGAATTGTTGATTAATCGCCAGAGATGGCTTAGAACCAATAGTTCATTATCTAATGGATCTTTCCGTTCTAATACTCTATCCGAGAGTTATCAGTATTTATCAAATCTGTTCCTATCTAACGGAACACTATTGGATCAAATGACAAAGGCATTGTTGAGAAAAAGATGGCTTTTCCCGGATGAAATGCAAATTGGATTCATGGAACAGGAGAAGGATTTCCCATTCCTTAGCCGGAAAGATATGTGGCCATGAAAGGCGAAGGAAGGCTGGAATGCCAACAGGCGTCTATTATTGAATTCACCCGACCCGACAGTACCCGTTTGGGGAACGTCCAGTGCCAAAGTCACTGAATGGGTAAGTCGCCAATCCCTAAAACGGACTATGTAATGCTATGTAATGTACTTTATCTGCTGGGTTACGGGCGGTCATTTTACTAGAGGTTTATAATCTACCCTTGTGTGATTCCTGTTGAAGCATATACTCGGGGGGTGGGTGCAGGGCGGACGATTTTAAAGCAGACTCCCCATTCATTAGATAGAGAAGATGACCAAGATTTCGTGATCCGCTGCCGAACTTATTCCAAGAGAGCTCGGATCGAATCGGTATTGCTATCCGAGCTCTCTTATTGAATTGCTCATTCAATGAGCATTCTCAATATTATGCCTTGAAGAGGACTCGAACCTCCACGCTTTTTAGCACGAGATTTTGAGTCTCGCGTGTCTACCATTTCACCACCAAGGCATCTTGAAAGTGAATCGTATTCCATGAATATGATATCTATCTAGTGTGATGTATGGAATATATGACAAAAGTGGAGTGTTGGAGTATTTCTATTGATCGGTCATGTCATATAGGCCCGAATTGGACATCCAATTGCTTCGATTTGAATTATCCGGAGAATGCCTTATATAGATATCCAATATATCAAAAAGATGGACAATCAAACCTATTTCTCGATTGAATAGAAGCCCAAAGAGGTGAATAGGGTCCCAAATAACGAGAGATATGTAAAAAGCAGGTCCGATTACGCCTATTCCTAATCCTAAATGGAATGTAACGACGTAGGGATCCATATGTAAACATAGTATCTATTTAGATACGCTCAAATGACCCCTTCTCACAATGAGAATGTATATAACCCTATTCCGGTCTGGTCCGGTATGAAATGAACTTATAATCATAGAATCGACTCGATCATCAGATTATAGATTATAAGTTCATAACCCAAGCCCATTACCATTTTGGGCGGAACAGATCTACTAATTCTTTGATTCCAGTTAGTAAGAGGGATCTTGAACTAAGAAATAGACCCTAGAAACTAAAAAAGGGTATCCTGAGCAATTGCAATAATCGGATTCATTGATATTCCTGGTATAGTAGATGCTATCACACATACAATCATACTCAATTCGATGGAATTGTTTGATCTTAAAGGGGATCTTCTATAATTTCGCACGTGAGGGGTTATTTCTTGGTTTCGTCCAGTCATTAATAACTTGATTATTTTTAGATAATAGTAGATAGAAACAACGCTTGTAAGGAGTCCTATTAAAACCAAGAAATATAGGCCTGCCTGCCATCCACACCAGAATAAATAGAGTTTTCCGAAAAAACCTGCTAGTGGAGGAAGACCTCCTAGGGATAGGAGACATAGGGCTAAAGAGAGAGCCAAAAAAGGATCTTTCGTGTATAATCCTGCATAATCTCGAATGTTCTCAGTTCCGGTACGTAGACCAAATAAGACAATGCAAGCAAAAGTTCCTAGATTCATGGAGATATAGAACAGCATATAAGTTATCATGCTTGCATATCCATCATTTGAGTCTCCAACAATTATTCCAATAATTACATATCCGATTTGAGCTATGGACGAATATGCAAGCATACGTTTCATGCTTGTTTGAGTAATAGCAATGAGATTCCCCAATATCATGCTAAGAATAGCTAGGATTTCCAGAAGAAGATGCCATTCGTTTGATGAGAAATAAAAAGGAATATCGAAAATTCGAGTGGCTGAAGCTGAAGCAGCTACTTTCGAAGTAACAGAAAGAAAAGCAACGACTGGAGTGGGAGAGTTAGAGTCGAAAAGAGGATTCCTCACTTCTTTCTCTCATTCAAAACCGTGCATGAGACTTTCATCTCACACGGCTCCTAAGTGATAAAAGAAAGAAGAACTCCTCTTCTTTCTTTTTTGATTACCTTCCTCGCGTATGTATAAGACCGAATCCATTCGATTTCTAAAAAAGATTACTAATCCTTAACTTTTCGAGGAATCCTTCATCAGTGGTTGTGAATGACTGATTTTTTCAATCTTTTCGATCTTGGTTCCGTAGGAGCAAGTCAGAAAGTAGAACCATCTGATTTGATTCGTTCTCAATAGCCATGAGATGATCATCTTAGGGTGATCCTTTTGTCGACGGATGCTCCTATTACACTCGTAGTCTCTGAAGGATGAGAACCAACTATGTAGCATCTACACCGAGAATTCAAGTATTGTATACGTCATTAGTCTGATCCTTTGTAGGAACTACCCGTAATAACGAACTTGCAAAACGGATCTGTTTATCATAAAGAGATTCGTCGTTCCTGACCCTGCTTCACCTTAATTGTTATTTGAACAAGTAAAAGTTCTGTCTTGGTCCGAGTGGGGATAGCATTTCTCTCCTGCATGTCCATGGAGTTTTGAAAAATCCAAACATCTCAGAGATAGATAGAGAGGTAGGAATTTATCGAACGAACCGCACTCCTTCGTATACGTCAGGAGTCCATTGATGAGAAGGGGCTGGGGAAAGCTTGAACCCAATTCCTACAGTGATGAATATGAGCGCAATTGAAATTCCTGGGGAGTTATACATTTGTGTATTGATAAGACCATTCACTATTTCTTGAAGCTCGATCTCTCCCCCGGATGAACCATATAGCCAAGAGAAACCATGAACCAGAATAGAAGAGCTTGCCCCACCCATGAGTAAATATTTCATAGTAGCCTCATTAGACCGTACATCTTTCTTGGTATATCCAGATAATAGGTAGGAGCATAAACTGAAACATTCTGGAGCTACAAAGATAGTTATTAAATCGTTAGCACCGCATAAAAACATTCCTCCTATAGTAGCTGTTAATACGAATAAGAGAAACTCTGTTATAGCCATTTCTGTACATTCAATGTACTCTACGGATAGAGGAATACATAGAGTTGAACATAGTAAAATAAGAAATTGAAAGATTTCGTTGAAATTGTTCGTTTGGAAATTTCCCGAAAAGCTAATCATAGGTTCCTCTCTCCATCGGAACAATAGGGCCGTTATGCTCATTACTAAACTTGTTGAAGAGATGAAATATAACCAAGGTATATCTTTTTGATCAGAGGTTGAATCGATCATCAGAAGAAGAATTAGGCCAAAAATTAGGATACATTCTGGGAAAATCAAACTTCCATCGAAGAGAAGCAAATGAAAGGCTTTCATAAAAATTCTCGTAGAATCGAGAATGAAGTTTTCATTCTGTACATGCCAGATCATGAATTAGTAACTGCATCCAATTTATAAAAAAATCCCAAATGTTTCCATTTTTGGAATGGAATATTTATGGAATCTCCATGAATAGGATCAAACCTTATTCCATGGTATTTACATGAGGTTTTTCTTTCTTATTCTTAAGAAAGTCCCCGAGAGGGCTTAGTTGATCCATGATTTATGTTTCATCTTTCGTTTCCTTTTCGTTTGTTTCGAGAAATATATCGATCAATTCCGATTCTTTCTTTTTCTCTTGATTCTTTTCCGATCGAGATGTATTGATCCTGTTCATGGATTAACGAAAATGTGCAAAAGCTCTATTTGCCTCTGCCATTCTATGAGTCTCTTCCCTTTTGCGTATGGCATCGCCACTCCCTTTGGCAGCATCCACTAATTCGGAACTTAATTTGAAAGCCATATTTCGACCCGGACGTTTTCGGGATGCCGCTAATAACCAACGAATGGCAAGTGCTTTTCCTTGTGTGGATCCTATTTCAATGGGAACTTGATGAGTCGATCCACCTACACGTCTTGCTTTTACTGCTATACCCGGAGTTACTCCATGTATTGCTTGACGTAAAACAGATAGTGGATTTGTTTCTGTCTTTTGTTGAATCTTTTTCACGGCTCGATAGATAATTTGATAAGCCAATGATTTTTTTCCGTGTTTCAGAATACGGTTAACCAACATGTTAACTAATCGATTACGATAAATTGGATCGGATTTTGCAGTTTTTTCTTCTGCAGTACCTCGACGTGACATGAGCGTGAAAGGGGTTCAAGAATCAGTTTTCTTTTTATAAGGGCTAAAATCACTTATTTTGGCTTTTTTACCCCATATTGTAGGGTGGATCTCGAAAGATATGAAAGATCTCCCTCCAAGCCGTACATACGACTTTCATCGAATACGGCTTTCCGCAGAATTCTATATGTATCTATGAGATCGAGTATGGAATTCTGTTTACTCACTTTAAATTGAGTATCCGTTTCCCTCCTTTTGCTGCTAGGATTGGAAATCCTGTATTTTACATATCCATACGATTGAGTCCTTGGGTTTCCGAAATAGTGTAAAAAGAAGTGCTTCAAATCATTGCTATTTGACTCGGACCTGTTCTAAAAAGTCGAGGTATTTCGAATTGTTTGTTGACACGGACAAAGTCAGGGAAAACCTCTGAAATTTTTTCAATATTGAACCTTGGACATATAATAGTTCCGAATCGAATCTCTTTAGAAAGAAGATCTTTTGTCTCATGGTAGCCTGCTCCAGTCCCCTTACGAAACTTTCGTTATTGGGTTAGCCATACACTTCACATGTTTCTAGCGATTCACATGGCATCATCAAATGATACAAGTCTTGGATAAGAATCTACAACGCACTAGAACGCCCTTGTTGACGATCCTTTACTCCGACAGCATCTAGGGTTCCTCGAACAATGTGATATCTCACACCGGGTAAATCCTTAACCCTCCCCCCTCTTACTAAGACTACAGAATGTTCTTGTGAATTATGGCCAATACCGGGTATATAAGCAGTGATTTCAAATCCAGAGGTTAATCGTACTCTGGCAACTTTACGTAAGGCAGAGTTTGGTTTTTTTGGGGTGATAGTGGAAAAGTTGACAGATAAGTCACCCTTACTGCCACTCTACAGAACCGTACATGAGATTTTCACCTCATACGGCTCCTCGTTCAATTCTTTCGAAGTTATTGGATCCTTTTCCGCGTTCGAGAATCCCCTCCCTTCTTCCACTCCGTCCCGAAGAGTAACTAGGACCAATTTAGTCACGTTTTCATGTTCCAATTGAACACTTTCCGTTTTTGATTATTCTCAAAGGAGAAGATTATTCTCTTTACCAAACATATGCGGATCCAATCACGATCTTATAATAAGAACAAGAGATCTTTCTCGATCAATCCCCTTGCCCCTCATTCTTCGAGAATCAGAAAGATCCTTTTCAAGTTTGAATTTGTTCATTTGGAATCTGAGTTCTTCTACTTCATTTTTATTTACTTATTTTATTGATTTTTATTTAATATGAATATTTTTCCCTCTCTTTTTTTATATTATTCCTTAAGTCCCATAGGTTTGATCCTTTAGAATTGGACTCATTTTCTCATTGAGCGAAGGGTACGAAATAAATCAGATTGATTAAAAGCACTATGTGAAATATTCGGTTTTTTCCTCTTCCTCTATCCCATAGGTACAGTGTTTGAATCAATCGAGAACCTTTTCTTCTGTCTGAATCGATATTATTCCATTCCAATTCCTTCCCGATACCTCTCAAGGAAAATCTCGAATTGGATCCTAAATTGACGGGTTAGTGTGAGCTTATCCATGCGGTTATGCACTCTTCGAATAGGAATCCATTTTCTGAAAGATCCTGGCTTTCGTGCTTTGGTGGGTCTCCGAGATCCTTTCGATGACCTATGTTGTGTTGAAGGGATATCTATATAATCCGATCGATTGCGTAAAGCCCGCGGTAGCAGCGGAACCGGGGAAAGTATACAGAAAAGACAGTTCTTTTCTATTATATTAGTATTTTCTATTTAATTCATATTAGATTAGTCTTAGTTAGTGATCCCGGCTTAGTGAGTCCTTTCTTCCGTGATGAACTGTTGGCGCCAGTCCTACATTTTGTCTCTGTGGACCGAGGAGAAAGGGGGCTCGGCGGGAAGAGGATTGTACCGTGAGAGAAGCAAGGAGGTCAACCTCTTTCAAATATACAACATGGATTCTGGCAATGCAATGTAGTGGGACTCTCATGTCGATCCGAATGAATCATCCTTTCCACGGAGGCAAATCTTTGCCTGTTAGGTAAGAGGATAGCAAGTTACAAATTCTGTCTCGGTAGGACATGTATCTCTATTACTATGAATTTCATAAATGAAGTAGTTAATGGTGGGGTTACCATTATCCTTTTTGTAGTGACGAATCCTGTATGTGTTCCTAAGAAAAGGAATTTGTCCATTTTCGGGGTCTCAAAGGAGCGTGGAAACACATAAGAACTCTTGAATGGAAATGGAAAAGAGATGGAACTCCAGTTCCTTCGGAAATGGTAAGATCTTTGGCGCAAAAAAAGGGGTTGATCCGTATCATCTTGACTTGGTTCTGCTTCCTCTATTTTTTTAATAATACCGGGTCGGGTTCTTCTCCTACCCGTATCGAATAGAACACGCTGAGCCAAATCTTCTTCATGTAAAACCTGCTTGATTTAGATCGGGAAAATCGTGTGGTTTTATGAAACCATGTGCTATGGCTCGAATCCGTAGTCAATCCTATTTCCGATAGGGACAGTTGACAACTGAATCCGATTTTTCCCATTATTTTCATATCCGTAATAGTGCGAAAACGAAAAGAAGGCCCGGCCCCAAGTTGTTCAAGAATAGTGTCGTTGAGTTTCTCGACCCTTTGCCTTAGGATTAGTCAGTTCTATTTCTCGATGGGGGCAGGGCAGGGAAGGGATATAACTCAGCGGTAGAGTGTCACCTTGACGTGGTGGAAGTCATCAGTTCGAGCCTGATTATCCCTAAACCCAATGTGAGTTTTTATATTTTGATTTGCTACCCCGCCGTGATTGAATGAGAATGGATAAGAGGCTCGTGGGATTGACGTGAGGGGGCAGGGATGGCTATATTTCTGGGAGCGAACTCCGGGCGAATATGAAGCGCATGGATACAAGTTAGGCCTTGGAATGAAAGACAATTCCGAATCCGCTTTGTCTACGAACAAGGAAGCTATAAGTAATGCAACTATGAATCTCATGGAGAGTTCGATCCTGGCTCAGGATGAACGCTGGCGGCATGCTTAACACATGCAAGTCGGACGGGAAGTGGTGTTTCCAGTGGCGGACGGGTGAGTAACGCGTAAGAACCTGCCCTTGGGAGGGGAACAACAGCTGGAAACGGCTGCTAATACCCCGTAGGCTGAGGAGCAAAAGGAGGAATCCGCCCGAGGAGGGGCTCGCGTCTGATTAGCTAGTTGGTGAGGTAATAGCTTACCAAGGCGATGATCAGTAGCTGGTCCGAGAGGATGATCAGCCACACTGGGACTGAGACACGGCCCAGACTCCTACGGGAGGCAGCAGTGGGGAATTTTCCGCAATGGGCGAAAGCCTGACGGAGCAATGCCGCGTGGAGGTAGAAGGCCCACGGGTCGTGAACTTCTTTTCCCGGAGAAGAAGCAATGACGGTATCTGGGGAATAAGCATCGGCTAACTCTGTGCCAGCAGCCGCGGTAATACAGAGGATGCAAGCGTTATCCGGAATGATTGGGCGTAAAGCGTCTGTAGGTGGCTTTTTAAGTCCGCCGTCAAATCCCAGGGCTCAACTCTGGACAGGCGGTGGAAACTACCAAGCTGGAGTACGGTAGGGGCAGAGGGAATTTCCGGTGGAGCGGTGAAATGCGTAGAGATCGGAAAGAACACCAACGGCGAAAGCACTCTGCTGGGCCGACACTGACACTGAGAGACGAAAGCTAGGGGAGCGAATGGGATTAGATACCCCAGTAGTCCTAGCCGTAAACGATGGATACTAGGCGCTGTGCGTATCGACCCGTGCAGTGCTGTAGCTAACGCGTTAAGTATCCCGCCTGGGGAGTACGTTCGCAAGAATGAAACTCAAAGGAATTGACGGGGGCCCGCACAAGCGGTGGAGCATGTGGTTTAATTCGATGCAAAGCGAAGAACCTTACCAGGGCTTGACATGCCGCGAATCCTCTTGAAAGAGAGGGGTGCCTTCGGGAACGCGGACACAGGTGGTGCATGGCTGTCGTCAGCTCGTGCCGTAAGGTGTTGGGTTAAGTCCCGCAACGAGCGCAACCCTCGTGTTTAGTTGCCATCATTGAGTTTGGAACCCTGAACAGACTGCCGGTGATAAGCCGGAGGAAGGTGAGGATGACGTCAAGTCATCATGCCCCTTATGCCCTGGGCGACACACGTGCTACAATGGCCGGGACAAAGGGTCGCGATCCCGCGAGGGTGAGCTAACTCCAAAAACCCGTCCTCAGTTCGGATTGCAGGCTGCAACTCGCCTGCATGAAGCCGGAATCGCTAGTAATCGCCGGTCAGCCATACGGCGGTGAATCCGTTCCCGGGCCTTGTACACACCGCCCGTCACACTATGGGAGCTGGCCATGCCCGAAGTCGTTACCTTAACCGCAAGGAGGGGGATGCCGAAGGCAGGGCTAGTGACTGGAGTGAAGTCGTAACAAGGTAGCCGTACTGGAAGGTGCGGCTGGATCACCTCCTTTTCAGGGAGAGCTAATGCTTGTTGGGTATTTTGGTTTGACACTGCTTCACACCCAAAAAGAAGGGAGCTACGTCTGAGTTAAACTTGGAGATGGAAGTCTTCTTTCGTTTCTCGACAGTGAAGTAAGACCAAGCTCATGAGCTTATTATCTCAGGTCGGAACAAGTTGATAGGATCCCCCTTTTTACGTCCCCATGCCCTCTGTGTGGCGACATGGGGGCGAAAAAAGGAAAGAGAGGGATGGGGTTTCTCTCGCTTTTGGCATAGTGGGCCCCCAGTGGGGGGCTCGCACGACGGGCTATTAGCTCAGTGGGTAGAGCGCGCCCCTGATAATTGCGTCGTTGTGCCTGGGCTGTGAGGGCTCTCAGCCACATGGATAGTTCAATGTGCTCATCGGCGCCTGACCCTGAGATGTGGATCATCCAAGGCACATTAGCATGGCGTACTCCTCCTGTTCGAACCGGGGTTTGAAACCAAACTTCTCCTCAGGAGGATAGATGGGGCGATTCAGGTGAGATCCAATGTAGATCCAACTTTCGATTCACTCGTGGGATCCGGGCGGTCCGGGGGGGACCACCATGGCTCCTCTCTTCTCGAGAATCCATACATCCCTTATCAGTGTATGGACAGCTATCTCTCGAGCACAGGTTTAGGTTCGGCCTCAATGGGAAAATAAAATGGAGCACCTAACAACGCATCTTCACAGACCAAGAACTACGAGATCACCCCTTTCATTCTGGGGTGACGGAGGGATCATACCATTCGAGCCTTTTTTTTTCATGCTTTTCCCCGAGGTCTGGAGAAAGCTGAAATCAATAGGATTTCCCTAATCCTCCCTTAGGAAGAGCGTGAAATTCTTTTTCCTTTCCGCAGGGACCAGGAGATTGGATCTAGCCGTAAGAAGAATGCTTGGTATAAATAACTCACTTCTTGGTCTTCGACCCCCTCAGTCACTACGAACGCCCCCGATCAGTGCAATGGGATGTGTCTATTTATCTATCTCTTGACTCGAAATGGGAGCAGGTTTGAAAAAGGATCTTAGAGTGTCTAGGGTTGGGCCAGGAGGGTCTCTTAACGCCTTCTTTTTTCTTCTCATCGGAGTTATTTCACAAAGACTTGCCATGGTAAGGAAGAAGGGGGGAACAGGCACACTTGGAGAGCGCAGTACAACGGAGAGTTGTATGCTGCGTTCGGGAAGGATGAATCGCTCCCGAAAAGGAATCTATTGATTCTCTCCCAATTGGTTGGACCGTAGGTGCGATGATTTACTTCACGGGCGAGGTCTCTGGTTCAAGTCCAGGATGGCCCAGCTGCGCCAGGGAAAAGAATAGAAGAAGCGTCTGACTCCTTCATGCATGCTCCACTTGGCTCGGGGGGATATAGCTCAGTTGGTAGAGCTCCGCTCTTGCAATTGGGTCGTTGCGATTACGGGTTGGATGTCTAATTGTCCAGGCGGTAATGATAGTATCTTGTACCTGAACCGGTGGCTCACTTTTTCTAAGTAATGGGGAAGAGGACCGAAACATGCCACTGAAAGACTCTACTGAGACAAAGATGGGCTGTCAAGAACGTCAAGAACGTAGAGGAGGTAGGATGGGCAGTTGGTCAGATCTAGTATGGATCGTACATGGACGGTAGTTGGAGTCGGCGGCTCTCCTAGGGTTCCCTTATCGGGGATCCCTGGGGAAGAGGATCAAGTTGGCCCTTGCGAACAGCTTGATGCACTATCTCCCTTCAACCCTTTGAGCGAAATGCGGCAAAAGGAAGGAAAATCCATGGACCGACCCCATCATCTCCACCCCGTAGGAACTACGAGATTACCCCAAGGACGCCTTCGGCATCCAGGGGTCACGGACCGACCATAGAACCCTGTTCAATAAGTGGAACGCATTAGCTGTCCGCTGTCAGGTTGGGCAGTAAGGGTCGGAGAAGGGCAATCACTCATTCTTAAAACCAGCGTTCTTAAGGCCAAAGAGTCGGCGGAAAAGGGGGGAAAGCTCTCCGTTCCTGGTTCTCCTGTAGCTGGATCCTCCGGAACCACAAGAATCCTTAGTTAGAATTAGAATGGGATTCCAACTCAGCACCTTTTGAGTGAGATTTTGAGAAGAGTTGCTCTTTGGAGAGCACAGTACGATGAAAGTTGTAAGCTGTGTTCGGGGGGGAGTTATTGTCTATCGTTGGCCTCTATGGTAGAATCAGTCGGGGGACCTGAGAGGCGGTGGTTTACCCTGCGGCGGATGTCAGCGGTTCGAGTCCGCTTATCTCCAACTCGTGAACTTAGCCGATACAAAGCTATATGATAGCACCCAATTTTTCCGATTCGGCGGTTCGATCTATGATTTATCATTCATGGACGTTGATAAGATCCATCCATTTAGCAGCACCTTAGGATGGCATAGCCTTAAAATTAAGGGCGAGGTTCAAACGAGGAAAGGCTTACGGTGGATACCTAGGCACCCAGAGACGAGGAAGGGCGTAGTAAGCGACGAAATGCTTCGGGGAGTTGAAAATAAGCATAGATCCGGAGATTCCCGAATAGGTTAACCTTTCAAACTGCTGCTGAATCCATGGGCAGGCAAGAGACAACCTGGCGAACTGAAACATCTTAGTAGCCAGAGGAAAAGAAAGCAAAAGCGATTCCCGTAGTAGCGGCGAGCGAAATGGGAGCAGCCTAAACCGTGAAAACGGGGTTGTGGGAGAGCAATACAAGCGTCGTGCTGCTAGGCGAAGCAGTAGAATGCTGCACCCTAGATGGCGAAAGTCCAGTAGCCGAAAGCATCACTAGCTTACGCTCTGACCCGAGTAGCATGGGGCACGTGGAATCCCGTGTGAATCAGCAAGGACCACCTTGCAAGGCTAAATACTCCTGGGTGACCGATAGCGAAGTAGTACCGTGAGGGAAGGGTGAAAAGAACCCCCATCGGGGAGTGAAATAGAACATGAAACCGTAAGCTCCCAAGCAGTGGGAGGAGCCCGGGGCTCTGACCGCGTGCCTGTTGAAGAATGAGCCGGCGACTCATAGGCAGTGGCTTGGTTAAGGGAACCCACCGGAGCCGTAGCGAAAGCGAGTCTTCATAGGGCAATTGTCACTGCTTATGGACCCGAACCTGGGTGATCTATCCATGACCAGGATGAAGCTTGGGTGAAACTAAGTGGAGGTCCGAACCGACTGATGTTGAAGAATCAGCGGATGAGTTGTGGTTAGGGGTGAAATGCCACTCGAACCCAGAGCTAGCTGGTTCTCCCCGAAATGCGTTGAGGCGCAGCAGTTGACTGGACATCTAGGGGTAAAGCACTGTTTCGGTGCGGGCCGCGAGAGCGGTACCAAATCGAGGCAAACTCTGAATACTAGATATGACCTCAAAATAACAGGGGTCAAGGTCGGCCAGTGAGACGATGGGGGATAAGCTTCATCGTCGAGAGGGAAACAGCCCGGATCACCAGCTAAGGCCCCTAAATGACCGCTCAGTGATAAAGGAGGTAGGGGTGCAGAGACAGCCAGGAGGTTTGCCTAGAAGCAGCCACCCTTGAAAGAGTGCGTAATAGCTCACTGATCGAGCGCTCTTGCGCCGAAGATGAACGGGGCTAAGCGATCTGCCGAAGCTGTGGGATGTAAAAATACATCGGTAGGGGAGCGTTCCGCCTTAGAGTGAAGCACCCGCGCGAGCGGTAGTGGACGAAGCGGAAGCGAGAATGTCGGCTTGAGTAACGCAAACATTGGTGAGAATCCAATGCCCCGAAAACCTAAGGGTTCCTCCGCAAGGTTCGTCCACGGAGGGTGAGTCAGGGCCTAAGATCAGGCCGAAAGGCGTAGTCGATGGACAACAGGTGAATATTCCTGTACTACCCCTTGTTGGTCCCGAGGGACGGAGGAGGCTAGGTTAGCCGAAAGATGGTTATCGGTTCAAGGACGTAAGGTGACCCTGCTTTTTCAGGGTAAGAAGGGGTAGAGAAAATGCCTCGAGCCAATGTTCGAGTACCAGGCGCTACGGCGCTGAAGTAACCCATGCCATACTCCCAGGAAAAGCTCGAACGACCTTCAACAAAAGGGTACCTGTACCCGAAACCGACACAGGTGGGTAGGTAGAGAATACCTAGGGGCGCGAGACAACTCTCTCTAAGGAACTCGGCAAAATAGCCCCGTAACTTCGGGAGAAGGGGTGCCTCCTCACAAAGGGGGTCGCAGTGACCAGGCCCGGGCGACTGTTTACCAAAAACACAGGTCTCCGCAAAGTCGTAAGACCATGTATGGGGGCTGACGCCTGCCCAGTGCCGGAAGGTCAAGGAAGTTGGTGACCTGATGACAGGGGAGCCGGCGACCGAAGCCCCGGTGAACGGCGGCCGTAACTATAACGGTCCTAAGGTAGCGAAATTCCTTGTCGGGTAAGTTCCGACCCGCACGAAAGGCGTAACGATCTGGGCACTGTCTCGGAGAGAGGCTCGGTGAAATAGACATGTCTGTGAAGATGCGGACTACCTGCACCTGGACAGAAAGACCCTATGAAGCTTCACTGTTCCCTGGGATTGGCTTTGGGCCTTTCCTGCGCAGCTTAGGTGGAAGGCGAAGAAGGCCTCCTTCCGGGGGGGTCCGAGCCATCAGTGAGATACCACTCTGGAAGAGCTAGAATTCTAACCTTGTGTCAGGACGTACGGGCCAAGGGACAGTCTCAGGTAGACAGTTTCTATGGGGCGTAGGCCTCCCAAAAGGTAACGGAGGCGTGCAAAGGTTTCCTCGGGCCGGACGGAGATTGGCCCTCGAGTGCAAAGGCAGAAGGGAGCTTGACTGCAAGACCCACCCGTCGAGCAGGGACGAAAGTCGGCCTTAGTGATCCGACGGTGCCGAGTGGAAGGGCCGTCGCTCAACGGATAAAAGTTACTCTAGGGATAACAGGCTGATCTTCCCCAAGAGCTCACATCGACGGGAAGGTTTGGCACCTCGATGTCGGCTCTTCGCCACCTGGGGCTGTAGTATGTTCCAAGGGTTGGGCTGTTCGCCCATTAAAGCGGTACGTGAGCTGGGTTCAGAACGTCGTGAGACAGTTCGGTCCATATCCGGTGTGGGCGTTAGAGCATTGAGAGGACCTTTCCCTAGTACGAGAGGACCGGGAAGGACGCACCTCTGGTGTACCAGTTATCGTGCCCACGGTAAACGCTGGGTAGCCAAGTGCGGAGCGGATAACTGCTGAAAGCATCTAAGTAGTAAGCCCACCCCAAGATGAGTGCTCTCCTATTCCGACTTCCCCAGAGCCTCCGGTAGCACAGCCGAGACAGCGACGGGTTCTCTGCCCCTGCGGGGATGGAGCGACAGAAGTTTTGAGAATTCAAGAGAAGGTCACGGCGAGACGAGCCGTTTATCATTACGATAGGTGTCAAGTGGAAGTGCAGTGATGTATGCAGCTGAGGCATCCTAACAGACCGGTAGACTTGAACCTTGTTCCTACATGACCCGATCAATTCGATCGGGCACTCGCCATCTATTTTCATTGTTCAACTCTTTAACAACACGAAAAAACCATTGTTCAACTCTTTGACAACATGAAAAACCAAAAGCTCTGCCCTCCCTCTCTATCTATCCAAGGGATGGAAGGGCAGAGTCCTTTGGTGTCCCCCCCAGTCAAGAATTGGGGCCTCGCAATCACTATTTTATCTCATGCCTTTCTTCGTTCATGGTTCGATATTCTGGTGTCCTAGGCGTAGAGGAACCACACCAATCCATCCCGAACTTGGTGGTTAAACTCTACTGCGGTGACGATACTGTAGGGGAGGTCCTGCGGAAAAATAGCTCGACGCCAGGATGATAAAAAACTTCACACCTCCCGTTCTTCATACTTTTTCAATATGAAAAAAAAAAAAATGCAAAATAAAAAGGTCGTCTTATTCAAAACCCCAATTATGACATCCCTTCTCTCCCACTTCACACCTCGGAACGCGCCGTTCTTATAGAGATAAAGGCGCTTTGACATCTTCTTAACCCGAAATGGCTGGGGAGAGCAAAGGTTCCTTTTTTTGAGGGTACTCCCGGGAACAGATCCAGTGGAGACGGAGTGGGGCCTGTAGCTCAGAGGATTAGAGCACGTGGCTACGAACCACGGTGTCGGGGGTTCGAATCCCTCCTCGCCCACAACCGGCCCAAAAGGGAAGGGCCTTTCCCTCTGGGGGTAGGAAAATCATGATCGGGATAGCGGACCAAAAGCTATGGAACTTGGGTGTGGGTCTTTTGTCGAAATGGAATGGCCTTTTTATTTATTATTTATCGTAAATGAGTGAAGCATTACACATAGTATGCCCGTCCCCCATCAGCGTATTTTTTTGTTTTACGCGCCCGTAACTCTTCCTCAGCCAGGATGGGGCAGAATAGCAGAGCAAGTACAAGTATTAGTAGCATAACAAAAATGCGTTCCTCGTCATTAATATGTTTGCTCGCGGCAATTGTGGCCTCTCGGGAGAATCGATGACTGCATCTTTGATGCACTGCTAGTACTAGTACATCTGAGAATTCTTAATTGGATAGTTGTAAATAGCCCCAGGGCTATGGAACAAAGGAGTATCCCGGACCTACACCGAGGTGTTGACGGTGATTTTCAAATCTCCTCAAGTAGGATTCGAACCTACGACCAATCGGTTAACAGCCGACCGCTCTACCACTGAGCTACTGAGGAACAACGGGAGATTCGATCTCATAGAGTTCCATTCCCGTTCTCAACCCATGACCAATATGAGCTCGAAGCTTCCTTCGTAACTCCCGGAACTTCTTCGTAGTGGCTCCCTTCCATGCCTCATTTCATAGGGAACCTCAAAGTGGCTCTATTTCATTATATTCCATCCATATCCCAATTCCATTCATTTAATATCCTTTTGGTGTCATTGACATAACAGATGTCATTTCTATTCTATCTCTTTCTATTTCTTTTCTATATATGGAAAGTTTCAAAATCATCATATAATAATCCAGAAATTGCAATAGAAAAGAAAAAGGGAGGTTTGTGATGATTTTGAAATCTTTTCTACTAGGTAATCTAGTATCCTTATGCATGAAGATAATCAATTCGGTCGTTGTGGTCGGACTCTATTATGGATTTCTGACCACATTCTCCATAGGACCCTCCTATCTCTTCCTTCTCCGAGCTCACGTTATGGAAGAAGGAGAAGAAGGAACCGAGAAGAAGGTATCAGCAACAACTGGTTTTATTACGGGACAGCTCATAATGTTCATATCGATATATTATGCGCCTCTGCATCTAGCACTGGGTAGACCTCATACAATAACTGTCCTAGCTCTACCGTATCTTTTGTTTCATTTCTTCTGCAATACTCACACACACTTCTTTGATTATGGATCTATTACCAGAAATTCAATGCGTAATCTCAGCATTCAATGTGTATTCCTGAATAATCTCATTTTTCAATTATTCAATCATTTCATTTTCCCAAGTTCAATGTTAGCGAGATTAGTCAACATTTTTATGTTTCGATGCAACAGCAAGATGCTATTTGTAACAAGTAGTTTTTTTGGTTGGATAATTGGTCACATTTTATTCATGAAATGGATTGTAAATTAAAGATTTAAAAAGTAATAACTTAATAAACAAATTGATACATAAGAAAAATAAAAGAACAGATAAGAAGAAATACGCCCACCCCCTACCGATTTAATAACCTCTGCTACAAAGAAACTCAGAAAACCAGCTCCATTTGGAATTCCATCAATTATTCGTCTATCAAAAAAATTAGTGAATTTGGCCAATTTTCTTATCCCCACAGTGAAGAATGTTCCATAAAAGGCATCTATGTAACCCCGATTATATGACCAATCATATATAGCATTTTTTATTTTGTCAGAAAAAATTCTCTTAGGACCCATTTTAACAAATGAATTAATTAAGTCCAAATTTTGAAAAGATGAATAAACAGGTTTATATAAAAAAAATGCTATAAATATTCCGAAAAAGGCTATACTGACTGAAAAAACTGCATCTTTACAAAATTCATACCAATCTATTGAATTGTTTGAATTTTTATGTAAAAGATTTATAGACGGGGTTAACCATTTCGATAATATATCCAAATTAACCCCGTCTTGATTGAAAGGAATTCCTAAGAATCCAACGAACAAAGTAAATATAATCAATATAAGTATTGGGAATAACATAGTATTATCCGATTCATAAGGATACGAAAAAGTCTTGGTATTTCCAAAATGCGGAATAGAAAGAAAGGGTTGGATCATATTTCTTACATTCTCATCAATTTTATATACTTTATTTGAAAAAAAAGAAGCACGCCCATTCTTCTTCATTTTTAATAAAGTTACCAAACGAAAGTTTTTGTTACTTATTTTCGACCCTTCTTTACCCCATAGAGATATTGAATAGAAAGGGGTATTCTTTTTTCCACTGTAATTTTGAAAATGAACGTTTAAATGTCCTTCAAAAGTAAGTAAATAGATCCGACACATATAAAATGCGGTTAAGCCCGCCGTAGACCAAGCTATTATTGCAAAAATAGGTGAATACAACCAACTATCATTAAGAATTTCATCTTTGGACCAAAAACAAGCAAGGGGTGGAATACCGCAAAGAGAAAGTGTACCTAATAAAAAAGAAGTTTTAGTAATTGGTACATGTTTTGTTAAACCCCCCATAAGCACCATATTCTGACTTTTTTTTGGACAATATCCAACAAGAGTTTCCATTGAATGAATAACGGATCCGGATCCTAAAAACAATAATGCTTTCGAATAAGCATGAGTAATCAAATGAAATAAAGCACTGCGATAAGACCCCATACCTAGAGCTAACATCATATAACCCAATTGAGACATTGTGGAATAGGCTAAACCCCTCTTAATGTCTTTTTGAGCAAGAGCTAAAGTAGCTCCTAAAAAAACTGTTATTATCCCTATCAAAGAGATAAAATTCATTATGTGAGGTATGACTATGAAAAGAGGCATAAGTCGAGCTACAAGAAAAATTCCCGCTGCTACCATCGTAGCAGCATGTATAAGGGCCGAAATAGGAGTCGGCCCTTCCATTGCATCAGGTAACCATACATGAAGGGGAAATTGTGCAGATTTAGCAATCGCACCGGCAAATAATAGAACAGCGCACAAAGTAACAAATACAAAATTGACCTCATTATTATAAATCAAGTTATTGAATATTTGGAATAAATCACGAAATTCGAAACTCCCCGTTATCCAATAAAACCCTAAAATGCCTAATAATAAACCAAAATCGCCAACACGATTAGTTACAAACGCTTTTTGACAAGCCTTTGCTGCAACAGGTCGTGTGAACCAAAATCCTATTAATAGATACGAACATATTCCAACTAATTCCCAAAAAATATAAATTTGTATCAAATTTGAACTAGTAACTAATCCCAACATGGAAGTACTGAAAAAACTCATATAAGCAAAAAATCTCAAATATCCGTGATCATGAGACATATAATTATCACTATAAATAAGAACCAGAATTCCAACAGTAGTTATTAATATTGACATAATAGAAGTAAGTGGATCGATCAAGTATCCGAATTCTAAAGAAAAATCATTATTGATAATCCAAGACCATACATATTGATAGACAGAACTGCTATTTATTTGATGAATAGATAGATTCATGGAAAAAATCATGACTATACTTAACAATAAAACGCTCTGAAAAGCCCACATACGACGAAGACTTTTTGTTGCCGTCGGAAAAAGAAGAAGTCCCAACCCTATTAACATAGGAACTGGAAGTGGAAGGAAAGGTATTATCCACGCATATTGATATGTCTGTTCCATAAAAAAAGTTTTTTATTCTTAATTAATTGTTTCCGATTCACCGGATCTTACCTCTTTCGAAAAAAGTCAATAAAAAATAAAGATATGCACTAACTTATTTAATAATTTGATATTAGTATTTATTCTGAGGCTTTTCAAAATCGTTCAAATATTCAAAAAAAGAAGTTACAATTGGTCAAATGATATGACCAAGTTACATATAAAAAACGAATACTTATAATAGGAAAATGCAAATATAAATTATTATTACGATAATTTATATTCATAGAGCAAGGATAAAAAATTACGCAAAAAAGGGTACTTGATGCTAATATGAATTATAGGATTAACTAAGGTCATCGGTCTAATGAAATAATAACTCTTCATTTTAGTTTGTTTATTTCAACTCATTAACTAATTCATTATGGGATTGATTGTTTTGCATTTCAATCAAAACGATTTATTAGTAAACGTTAGAATATTATAGATCTAAAATGATATTTTTTATTTTATTGGGAAATGATAAAAAATGACTGAGATATTTTTTTATCAAACCACGTATCCTTTAACAGATTTATTAATAGTCTCATTCGAATTTCACAATTGAATTTAGGTATATTCTTTCCTCGAGTTTGACTAAAAAAAGACTCAAGTTTTTTATTAGGCAAAAGTTTACAATCCTTTGAGATATTTTATTACATGTAAATAAAGTATAGAATGATGAAAATCAAGGTCTTTTCGGTTCTTTATTTATTTATTTTATTAAGTTTTATTTATATAACATAGCGGATTCTAAAGATAGAAATTTGAGAGATAAAGAACGAGAACTAAGAGTTCCAATCCAAAGATTTTTGGTTTTACGAATATTGTATTGTCTGGAATCAAAATTTTCTTATTTCGAGTAATTTTTGATACAATTTTCAGAGATCTTTCACATATCTATATTTCTTTTTTATGAAGAGAATATTATTTAGAGAAAAAATAGATAATGAATAAGAAATAATAATTCGTTTTGAACAATAGATGTCTTTCACATCCAACTATAACAATGAGTAACTTCTTCATTTTTAAATGGCAGTTCCAAAAAAACGTACTTCTATATCAAAAAAGCGTATTCGTAAAAATATTTGGAAAAGGAAAGGATATTGGGCGGCGTTAAAAGCTTTGTCATTAGGGAAATCTCTTTCTACCGGGAATTCAAAAAGTTTTTTTGTACGACAAACAAATAAGTCCTAAAATATTGGAATAATCGGAATGGATTTTACTTGCAAAATTGGCTCAGTAATTTGTTAATATAAAATTAACAATTGGTAGTCCCTATTCTAATCAATATGAAATAGACCAGGTTTCAATCTTAATCTTCTAAGATGTCTAAAAGAATAATTCTTCTGTTTTCTCAATTCTAAAAAAACGAATAAAGAAAAAAATACAAGATTTTTTATTTATTTTTCGTATATTTTCACTCACATTGTGGTGGTGGGGAGTCTTATTTTCCCCATCGACCTTTACAATAATGAAAAATTTTTATCTTTCTCGAGAAGGGCAGATATAATATTTTTCGTTAAAATTAATGAATTGTTGAAACTAATTGATTCCATGTTAAAAAATTTTTCTTTTTGATAACTTTCTGACTTCTTAATTTATTGGAATTACTATATGGATTTCCTATATATCTCCAATTTTCAGCCCACTCAATAAAAGAACTTATGAGATATTATGTACAAATAAGGTGTCAATTTGGAGTAATCCAAAATATGGCTATTTTGGATTCATTGAGAAAATTTATTTTTTGTTTCAAATTTATGAAATCAGATAAACGAGAAATAATTAAGTATCAATATGAAAACATTTTTTTTATTCTATGGAGAGAATTCTCTAGTTGCAAAAGTTGGATTTTAGACTAGGATAAACTACGTCAAAGCCCTAAGATAAATAAACCGGACACCCTAAGAAACTAATGAACCTTGAAATTTACTTTTGAACTCATTTTTTTTATCAATTTTAATCTTTGCTAAAAAAACTTATTTGATTGAATTGACTTGTTCAATCTCGACGATTGAATATAAATAGGCTATTATGAGTTCGAGCAAGCCGCTATGGTGAAATCGGTAGACACGCTGCTCTTAGGAAGCAGTGCTAGAGCATCTCGGTTCGAGTCCGAGTGGCGGCATGCCATCTTATAAAAGAGATCCAATAGATTCTATAATATAATAAAAAAATAGATCCAATAGATCCTATAATAAAAATAAATTAAATTCCCGATTTATATTTCTTAATTAATTTAGGGGATTCCCTCCCTTTTTTTCATTTTTATGATATTTTCAACTTTAGAGCATATATTAACTCATATTTCCTTTTCGATTGTTTCAATTGTAATTACAATTCATTTGATAACCTTATTGGGCAATGAAATCATAAACCCATATGATTCGTCAGAAAAGGGGATGATAGCTACTTTTTTATGTCTAACAGGATTATTAATCACTCGTTGGATTTATTCGGGCCATTTCCCACTAAGTGATTTATATGAATCATTAATCTTTCTTTCATGGAGTTTCTCCCTTATTCATATAGTCCCTTATTTAAAAATAAGAAAAAATTATTTAACCACAATAACTGCCTCAAGTACTATTTTTACCCAAGGCTTTGCTACTTCGGGTCTTTTAACTGAAATACATAAACCCACAATATTAGTACCCGCTCTACAATCGGAGTGGTTAATAATGCACGTAAGTATGATGATATTGAGTTATGCGGCTCTTCTTTGTGGATCATTATTATCAGTAGCACTTCTAGTCATTACATTTATAAATATTTTTTATAGTTATAAAAGTAATAATTTATTACAATTAAATCATTCATTTTCATTTGGTGAAATCCAATACAAGAATGAAAGAAACAAGATTTTTAAAAAAACTTCTTTTTTTTCTGCTAAGAATTATTACAAGGCCCAATTGATTCAACAATTAGATTCTTGGAGTTATCGTGTGATTAGCTTAGGATTTCTTTTTTTAACCATAGGTATTCTTTCAGGAGCAGTATGGGCTAATGAAGCATGGGGATCATATTGGAGTTGGGATCCAAAGGAAACTTGGGCCTTTATTACTTGGATCGTATTCGCAATTTATTTGCATACTCGAACAAATAAAAATTTGCAGGGGGCAAATTCCGCAATTGTGGCGACTCTAGGCTTTCTTATAATTTGGATATGCTATTTTGGGGTAAATCTATTAGGAATAGGGCTACATAGTTATGGTTCATTTACGTTAACCTCTAGTTAAATTCAAGAAAAGTTCTTACGAATACAAACAGAGTGGAATACGGTGTGTATAAAAACCCTTGTGTCAACCGGCGAGAACCATGTGAATCAAGGAGTGTAGTGATTCACGCGGTTCTCGCGAAGGCCAAGTATATTGGGTTCAAATTCATATTTTGTTTTTACTTTATTAAGAGAATAAAAATCCTTCTTTTTTTTCATTAGCCAACCAACTCTTAAAAATCATAGGAGTTTTTTTCTTTAAGAAAACTATCTATAAAAATAATTAGATAGAATACCTTCAACCTTGTCAACTGATAGTGAAAGAACAAAATCGGGATACATACCAATACCTATTACAGGTAGAAAAATGGAGATCGAAACAAATAACTCGCGCGGTCCAGAATCAAAAACAGAAGAGTTTGGAGTATTAAATAACTTGTATCCATAGAACATCTGGCGTGACATAGATAATGAATAAATAGGAGTTAATATCATTCCAATTGCCATTACAAAAGTGATGGCAATTTTGGGCATTAAAAGATATTTTTGGCTGGTAATTATTCCCAAAAAGACTATAACTTCTGCAACAAAACCACTCATACCCGGTAATGCAAGGGAAGCCATCGAAAAGCTACTGAACATCGTAAATATTTTTGGCATGGGGATAGCTACTCCGCCCATTTCGTCGAGATAAACAAGACGTATTCTATCATAACTTGTTCCTGCCAAGAAAAAAAGTGCAGCACCAATAAATCCATGAGAGATTATTTGTAAAATAGCTCCATTGAGCCCCGTATCGGTTATAGAAGAAATTCCTATAAGTATGAAACCCATATGAGATACGGAGGAATAGGCTATTCTTTTTTTTAAATTCCGTTGGCCGGGAGATGTTGAAGCTGCATAGATTATTTGTATTGTGCCTACTATCATCAACCAAGGAGAAAATATAGAATGAGCGTGTGGTAATAATTCCATATTAATCCGAATCAATCCATACGCTCCCATTTTTAATAAAATTCCGGCTAGAAGCATACAAGTACTGTAATGCGCCTCTCCGTGGGTATCTGGTAACCATGTATGTAGGGGTAGAATCGGTGATTTGACAGCAAAAGCAATAAAAAATGCAATATATAATATTATTTCCAAAGCCACAGGATACGACTGATTAACTGATGTTTCAAAATTTAATGTTGGTTCATTAGAACCATATAAACCGACACCCAGAATTCCCATTAAGAGAAAAATGGAACCTCCCGCCGTGTACAAAATAAATTTTGTGGCTGAGTACAGACGTTTCTTTCCTCCCCACATGGATAGAAGTAGATAAACCGGAATTAATTCTAATTCCCACATGATGAAAAAAAGTAAAAGGTCCCGAGAAGAAAATGATCCTATTTGACCACTGTACATTGCTAACATCAAGAAATGGAATAATCGAGAATCCCGAGTAACAGGCCAGGCCGCTAAAGTAGCTAAAGTAGTGATAAATCCTGTTAATAAAACGGGTCCTATAGACAGTCCATCTATTCCTAATTTCCAACGGAAATCAAAAAAATTGATCCATTTATAGTCTTCTACTAGTTGGATTAATGGATCGTCCAATTGGAAATGATAACAGAATGCATAGGTTGTTAGAAGAAGTTCTAACATGCATATACATATTGTATACCACCTAATTACCCTATTTCCTTTATGTGGAAGAAAGAAAATTAAGGAACCCGCAAATATTGGTAAAACTACAATTATTGTTAACCAAGGAAATTTGTTCGTGGTAAAGACAAGATACACTTGGACCAGAAAAACCCGTGCTCAAAAATATTTTCTTTTTGGGCACAGGTTTTGGCGGTAAAAAAAATAAAATGGACTCAAGTAGGGTTTTCTGTAACGTATTAATAAGCTATACCCATGCTGCGGGTTGTTTCATGCCATAAATAAACTCGAACACTCAAGAAATCCGTTGGGCAGGCGGATTCACATCTCTTACAACCGACACAATCCTCTGTTCTTGGAGCAGAAGCTATTTGTTTGGCTTTACATCCGTCCCAAGGTATCATTTCTAATACATCCGTGGGACAGGCTCGGACACATTGAGTACACCCGATACATGTATCATAAATCTTTACTGAATGCGACATTGGATCTATCCATTTTTGAACGTGATAAAGTTTCAATCTAGTAAATTTATAAATGAATTATATATTGAAATACTAGATGAATCGATGAGTTCCCCGAGTTTTTTTATTAATCTATTTCTGGATTGACAGTGCCAAAATACTTTGATTTCTTATGTTTGTGATAACATGATAATACCTTACGTGCCAGACGTGCTGATTTGAATTAATTTATGAAAATTCTAATTTATATGATAATATTACTTATTCAACAAATTCGATTGATTTATCCGAGTTGATTTTATGTTACGATAAATTGATGAAACAATAGCGAGTCCAATAGCGGCTTCAGCAGCTGCAATAGCTATAACAAAAATGGAGAAAATGGCTCCTTTTAATTGACGACTATCAAAAAAATCAGAAAATGTTACAAAATTGAGATTAACCGCATTTAATATAAGTTCAAGACACATAAGAGCCCTAACCATATTTCGACTTGTGATCAATCCATATAGACCGACAGAAAATAAATAGGCACTCAAAACAAGTACATGTTCGAGCATCATTAACCAACTCCTTATCAATCTCGATTCATTTCAATATGAACAACAATTTAACCAATTGGATTGACTAGAATATAACGAGTAATGGAATAAAGGAATATATTGGGAATAGATAGAACTAATAAAGAATTTATATTTTATATACAAAGTCAAATAGAAAAAAGGAAATGCATGTGATAGCTCATAACAAGGTTTTTTATTTCCAGTTCTAAAGAGTTATTATTGACGAGCTACAGCAATTGCGCCGATTAACGCAACTAAAAGAATTATTGAAATGAATTCAAACGGAAGAAAAAAATCTGTTGATAAATGAATCCCAATTTGTTGACTATTACTTATCAAATCTTGCTCTATAATCTGGCTTGCTTTTGTAGTCCAAATAATGCCGTACCATGACGTATCTGGAATAGTAGTAATTAGTGAAACAAAAAGACTTGTACAGACCACGTAAGTTACTCCATCTCCAACGGTCCAAAGATGGAAATCTTTGGAATATTCTGAACCATTTATGAACATCACAGCAAAAATGATTAAAACATTTATGGCTCCTACGTAAATAAGGAGCTGCGCAGCAGCTACAAAATGGGAGTTCGATAGAATATAGAATAAAGATATACAAACAAAAACAAATCCCAACGAAAAGGCAGAATAAATGGGATTGGGAAGTAATACTACTCCCAGACCCCCTAATATAAGACCCAATCCCAGAAAGACTAAAAGAAAATCATGTATTAGTCCAGGTAAATCCATTATATATAAAATAAGAGATAAATAAATCAAAATCTTTCATAACTTTATTGACCCGGTCAGGAAAAAAGAAGTAACTCTACTTTTTATAATAGTTCTTAATTATTAAATTAAAAAAATTCCATTTTCATGGATATGGATTGATGTAGATATAGTTATTGGCCTAATCTCTCGAAAGAGTAATTTGAATCTATATATTTTCAAATCCTCAAACTATATAAATATATTTTTAATATAAATTAAAACACGATTCTCGCCTCCTAATCAATATAATTGTAGTTATTCACCAAACAAAAACCCTCCTTTTTTTAGATAAAAATGGGTCATTAATCGGGAATTTTTCTTAAGTTTTTATTTCAGGCAAATTGAAAATTGTTCGAATTGTGTAATCGTCAATTACTGACATTGGTAACCGACCCAAAGCAATTTGATTATAATTTAATTCGTGACGATCATACGTAGAAAGTTCATATTCTTCAGTCATTGATAAACAATTTGTTGGACAATACTCAACGCAATTACCACAAAATATACATATTCCGAAATCAATACTGTAATTAAGCAATCGTTTCTTTCTAATATCAGTTTCTAATTTCCAATCAACAACGGGCAGATCTATAGGACATACACGAACACATACCTCACAAGCAATGCATTTATCAAATTCAAAGTGGATTCGGCCGCGGAAACGCTCGGATGTGATCAATTTTTCGTAGGGGTATTGAATAGTTACAGGTAAACGATTCGCGTGTGATAAGGTAATCATGAAACCTTGACCAATATACCTTGCGGCTCGTACTGTTTGTTGGCCATAATTCATGAACTCAGTTACCATAGGGAGCATATCGTGAATATCTATAAAAAATTGGATACTTGTTTCTTTCTCTTGTTTGATACAAGTCGCGAATATAAAAGTATTCTTTTACAGTGAAATAAGTTGGGAAGAAGTTGTTAATAATAGATTACCTAGAGAAATAGGTAAAAGAAATTTCCATCCAAGATTTAATAATTGGTCCATTCTCAGCCTCGGTAAAGTCCATCTTGTTGCGATAGGAATGAACAAGAACAAATAAGTTTTAGCTAATGTAATAAAGATACCAATTATTGTTCCAAAGACTCTACCTCTTTTAGTAATTTCAAAAAGCTCGGGAACAAATATGTACGGAATCGAAAGATTCCAACCCCCCAAGTAAAGAACTGTTACAAATAATGAAGAAACTAGTAGATTTAAATATGAAGCAACGTAAAATAAACCAAATTTGATACCCGAATATTCGGTTTGATAACCTGCTACTAATTCTTCTTCTGCTTCTGGTAAATCAAAAGGTAATCGTTCACACTCGGCTAGGGAAGAAATTAGAAAAACGAAAAAGCCTATAGGTTGACGCCACAAATTCCATCCCCAAAAACCATATTTTGACTGCGCTTCAACTATATCAACTGTACTTAAACTGTTAGATAATCATAGTCGATGATAACATCACTGTTCCCATCCCTATTACAGAACCGTACATGAGATTTTCATCTCATACGGCTCCTCAAAGGTCACAAATAAATCTAAGGACCCGTCCATTATTATTTTTATTGATATGTTTGTAGGATAGATAGAGAGAAAATGAAATCCATTCTAAGGTCCCCATTAGACACTGGAATTCTGTCTGCTATATTTATAATAAAGTGCTTCTGAATTCATCTTATCTTTTAATAATTCAAATTATTCTTTGTTGAGTAATAACTTAATCCTTGAATAAAATATTTCTTTTAGCAATATCAATAGATATTTCAACCTAACGTTTTCAATTACGAAATCCAATTAGACGTTGCATTAGTTCACGAATCATGACAAGAATTCTCTCTCTATATAGAGAAAGAAAGAAAAAATAGAGAAAGAAAGAAAAAAATATCTTTTTTCTAGTCCAATTCCATTCAGTCTTTTTATTTTTTTTCGTTCCTATTCTCCTTTCTCAAAAAAAGGGGGACGTTAAACAAACTTAAAGGATTACTTCGTTCTTGATAGTTATTTACTTAATCAGTGAATAGAAGTATACTCTGGATCGGAATCATGGGAAGTACTCCTTGATCATTTCTACCAATTTAAAGCCCCAATTAGAATTCTTTTTATACGCAGAAAAATAGATTTACATAATCTCTATTACGAATCCTTTGTGTACCTTAGTATTCCTAGCTATCCACTCATTTTTATCAATCTACTTTCGGGTAATACATATGGTAATAGATAGTAAAAACCCCATAAAGTTGATCTTTTGAACCCGCTTCAAGTCATGATCACTAATCAATCAATCTTGGGGTAAACAGTCTCTAATACTTATGTTTACTTTTCTTAACGCTTGTACATAGGAAATGAGATTCAATCCTTTACTGCAAATTTCTAAGCCGTTTCTTTCACTCATATAACTATCTGGTTTCCTTCATCAACCCCCGTAAATAAAAAACGAAAATATATATTCAACTCATGACACTTCCTTCCTAGAAAGAAAAGAAGTAGGGGGAAATTTATGTCTTAACGAATCACACGTAGAGATATTGATAACACACATAGAGTTAATGGTATTTCATAACTAATTGATTGAGCAGCAGCTCGTAGACCACCTAAAAAAGAATATTTATTATTTGAGCCATATCCTGACATAAGAAGGCCGACAGGAGCAATACTTGAAATAGCAATCCATAAAAAAACACCGATACTGAGATCGGCTAGAACAAGGTGATAACCAAAAGGAATTACTAAATAACTTAATAAAATTGATATGACTGCTATAGATGGTCCAATACTGAATAAACGAGTATCTCCTCTAGATGGAAGAAGATTCTCTTTGAAAAGTAATTTGGTACCATCTGCTAGAGCTTGAAGAATTCCCAAAGGTCCTGCGTATTCAGGGCCAATACGTTGTTGTATACCCGCAGAAATTTCTCTTTCTAACCAAACAATTACTAGTACACCTATTATGATTCCTAATATAGGAGTAAAAATAGGGATAAGCATCCATATGATCCCATAGACCTCTTTTAAGGATTCCAATCTAGAAAAAGAATTGATAGCTTGTACTTCTGTTGGATCAATTATCATTTTAACGATCAACTTCTCCCATAATGATATCTATACTACCTAGTATCGTCATAATATCAGCCAATTTCATTCTTTTAACTAACTGAGGAAGAATTTGCAAATTAATAAACCCCGGTGGGCGAATTTTATATCGCCAAGGAAAAACACCCTTATCTCCTATCAGAAAAATTCCCAATTCTCCCTTTGGTGCTTCGATTCTCGCATAAAGTTCTTGCTTCGACAATTCAAAAGTCGGAGAGGGTTTTTTACTAATGAATCGATAGTCAAACTCATTCCATACATTATCTTTTACTCTATCAAAGCGGCGGATTTCTAAATTTTCATAGGGCCCTCCCGGAATTCCTTCTAGAGCCTGTTGAATAATTTTTATGGATTCTGTCATTTCACTGATTCGTACTAAATAACGAGCTAATGAATCCCCCTCTTTTTGCCATTGGACTTCCCAATCAAATTCGTCGTAACACTCATAATGATCAACTTTACGAAGATCCCATTGTATTCCGGAAGCTCGTAGCATTGGTCCCGACAAACCCCAATTTATTGCTTCCTCTCCACCAATAATGCCTACTCCTTCAACTCGTTCTAAAAAAATGGGATTCCGTGTAATAAGCTTTTGATATTCAGCAATTCCTGTTAAAAAATAATCGCAAAAATCCAAACATTTATCTATCCAGCCATGAGGTAAATCAGCAGTGACTCCTCCAATACGAAAAAAATTGTGCATCATTCGCATACCGGTGGCAGCTTCGAATAGGTCATATATCAATTCTCTTTCTCGAAAAATATAGAAGAAAGGAGTCTGTGCCCCAATATCTGCCATAAAAGGGCCGAGCCATAACAAATGTGAAGCTATCCGACTTAACTCCAACATAATGACTCTGATATAACTGGCCCTTTTAGGCACTTGAATATTGCCTAATTGCTCTGGCGCATTTACAGTTATTGCTTCTGTGAACATAGTAGCTAAATAATCCCAACGCGTTACATAAGGCAAATATTGTATAATTGTTCGATTTTCCGCAATTTTTTCCATACCTCTGTGTAAATAACCCAATATTGGTTCACAGTCAATAACATCTTCACCATCTAGAGTAACAATGAGTCGAAGAACACCATGCATTGATGGGTGGTGAGGTCCCATATTGACTATCATGAAGTCTTTTCTTGTAGATGGTACAGTCATAGGTTTTTCCTGATTCATTCTTCCATGAATTGCTGAAAGCGAAAAGAAGTTCATCAAACTTTAAGCGAATAATTCAAACTAATTCTTCAAATTAACGAGTTTTTCTCTCTCGAATATCCAACTGTCCTATTAATTCTTTATAACGCGCTCTATTTTTTTTTGATAAATAAGCCAGCAACCGTTGACGTTTTCCCAGAATTTTCCGCAGACCTCTCTGAGATAAATAGTCTTTTTTGTGCAATTCCAAATGTGAAGTAAGTCTCCGTATCTTATTGGTGAAACTAACTACTTGAAATTCAACAGATCCTCTGTTTTCTTTGTTTTCTTCTTGTTCTTGCAAAATAATTGAAATAAATGAATTTTTTACCATAAAAGAATTTCACACTCCCCTTTTTACAGATATTTATTTTATTGATCAGTAATAATAATGTCAGAAATTTTAATGTAGTATACACAATAATCATAATTTATTTATAGACTCCGGATTTTATCAATTAAGATTTATCAATTAAGATTAATCAATCCGATTTTGGAGTTAATTTGGATAGTGATAGAAAAAAAAAGACGCTACCAAATAGTTTACTACGAAGATTCTGTTGATTAATTTATAGCTTTAATGGATACGCCATTTCCTACGTCATTTGCTTAGTATTGCAGTATACTAGACTGGGATGTAAAACAGCGCATATGTCCATCTGGTTGCTTGCATATAACATCAATATATACAGATGCCGGACAGAAGAAAAAATGAAAAATATGATTGATAGAACAAGATAATATATAGGAAACTCAAAATTTTAAATCATGGATACATATATATCCTTAACATACTCAAGCGGCTCCCATTATTGGTATCAAACCAATAGCGATTCATACAAGCTAAATCTTCTAATCGATAATTAGGCCAAAAAAATAACTTTAATTTCATTAATTCATTTTTTTTTCTGTCAAAATGTTTACTTTCATCCAAAAATTGACTCCAGTTTTTTATCTTGTTTTCCTTGGAAAATACTGTATTTCTATGCACACCATTCCTAGTCTTTAAATTCAAATTGAAAGAAATTAGAATTCTCAATTCTCTACGACGTCTAGACGATAAAATTTTTTCAGGAACAAGCAAATCATAATTCTTTTTGTCTCTATTTAGAGTTTTTATTTTATGTCTTGGAATGGATTCATCAAAATTATTCTTAGCAACATTTTTTGGTTTTCGATATCTTTGATTACTTTGGTGCTTATTTTTATGAACCAATGAAATCCCTATGATTTGATACATAAAAAACTGTCCGTCATTTTTTACAGATAGACGGGCACGTTCCATAATTAATACTCTATTTTTCATTAATTCTGTAAGATCCAAACGCTCAAACATTATATCCAGATTCATTTCTTTCCTTTTAATACAGGATAGAACAATTTTGCTTACTTTTCTCAGGTTAAACAGGAGACCGTATACCGGGATATTATCTATCATTTTTTGATTGAATTTACTCACACGTCCATTCCATTGTAATTGCAAGGGAAACTCTCCTGTAAGTTCGATTCTTAGTTTTCGGATCGGTTGTAAAAAAGATTCTTCAATATTGTTTTGATTCTTTAATTTAAAATATTGTTTTGAATTTGATGGGCTAAAATTTAAAAAATCCTCATTCTGCTCTTGCTTTCCAAAAAAATACTCATCCTTTTTTTGCTTTCCAAAAAAATACTCATCCTCTTCTTCCTTTACATTGATATTTTTATTTTCACTAAAATTTGGATTTATATTCAAATTAAAAAGAAGTAATTTGCTTGGGATAAACCAAGGTTTCTTTTTATATTTATCATAAAGTATCACAAACTCTGGAAAGAAAACAACTTTCGGAGTCGATGTGAATCGATTTAAGATTAAGATTTTTTCATTCATTCCCATCCAATCAAAAAACATTACCATCCAATCAAAAAAGACCCTTTTGTATTTGTAATTGATTTCGGAATTTGAATGAATCGGAAGATAAAAAAGACCATTATTATGAATTTTATCCATTTTTTGGTCCTTATTAGGTTTAGGTTCAGCCTTAATTTTTTTTTTTATTTTACAAACCAAATATTTTCTATCTGGATTTTTTTCCATATATATAATATAACTATAACTTTTTCCTAGATAATTATTCATAGGAATATTCTTGAGTATGTTAAAAAATTTTTCTTTATTTCTGTTGGAATTTTCTTGGTTCTTATTTGTTTCTAATGATGATCTATAAATATAGGAGTTCTTCTTAGTTTCAGAATGAATATATTTATATGATAAAAGATCATATCTATAGTTTTTTTGAAAATTATCCTCTTTACTTGGTAATAAATATACTTTCGAATTTTGTTTTTCTTTGTAATCAACTAATTGGTCTTTTTCATAGGAATACCATTTGTTTAAATCTTTATTTTGAGACGTATGGGATTGATTGATTCCATTTCTCCATTTTTGTGGGACTAATCTAGACCATGTAATCTGAGATAAATCGTATTGATAATCACCTCTTAACCAGTTTTTCCATGGATTCATTCCATAATTTGGAAGTTTCTTATGTCTTAATTCGGAATGAAATATTCCTTGTCTTCCAAAAAAATCCTTTATTTCAGTCTTAAGAAAAAAAGACGGTCGATGATATTGAAGAATAGATCTTAACTTATTAAAGTTAATAACTTGGCTTTGTGATAATTTAAAAAATACATAGTTTTGTGACAAGTAAGATAAGTCAAAAAAAATATGGGGTTTCCCCTTGCTATTTATAAGATTATCAAAAGCCCTTTTTATAGTCATAGGCCAGATAAAGTCAATTTTATTTTGTTTTGTTTTATTAATGCTTTCTTGATTTGTTTTATTATTGTAAATGTATTTATCAAGAATTTTTTTTGTTGATGCGATAAAAAGTTGTAGAGCGATTCTGCGCATATTAATGATACATAGAAAAATATCTATGTATATTTTTTCAATGAAAAATTTAACTATTAATTGAATATTTTTTCTTTTAAATAGTTTCCCATTTTTTGGCGGTGATTCTCCATTATTATTTTGATTTTTTTTTTTTCCTGGCCTTCCTTTTTTTTTCTCTTTTTTCATTATTTCTATTTGATTTATGATTGTGCTTCTTCTATCAATCCTATTTTGCATTTCTTCTTCCGCCTGTGAATAATTTGTCCAACCTGTAGATCGAATTTGACTAACTGATTCATTAATTATCTGATTGCTGATTATAGAATCCTTTTGTTTTTTAGTTTCACTTGATTCATATATTTCTCTCGGTATAAATAATGGAATTGTCTTTCCTTTGAAAAGTTGTTTTATTATTCGTTTTACAAATAAAAATGCTTTTGCTTCTTTCTTTGTTATTTTTTTAAAAACTCTTCGAACTCTAAAATTCAATTTTCTGAGTTCGACTTTAAAGTCTATATCTTTAAAAATGGGTTCAAAAAAGGAAGGTGTTTTTCGAGGAGGACCAAAAGGATATTCCATTTCCATTCCGAAAACTGTTAAAAAACAAGAATCAAAATCATCTTGTTTCTTTAGATCTCTCTTATAGAGTCGTCGCTTAGAGCTGTGCCAAGGTTTCAAATGAAAAGGATATAGGATTTTTATCTGAAAACCTTCTTTTAACCAATTTTTAGGAAAATCTTTTTTGTAGAATTGAATACCATTCAAGCTGCATCTTAAATAAATTTCTCTATTCCAATCTCGGAAATCCTCATACCATTCCGGAGATTGCCCTAATAAAATACGGCCAATATTCTTAGCTATTATCAATAAGGGGAATTTAATATATTTTCTAAAAATTGCTTGAGCTATTAACAGAATACTTCTTGTTTTTTGTCTATGTGGAATGTTATCCCATATTTCTATTCCCGTTGCCTGGTAGTTTTTTTTTATTCGAAATTGTTGATCTAAAATTTCTAATTCTGACTTTACAGCCAACCAATCTCTAATATTAGAAAAAAGTTTCATTAGGTCGGATATAGGAAAAGGAAAGTTTTCCATTTTTTCGAAAAAAAGCGGGGAATGGGCATTTCCTAGAGACGGTCCCCAAATAACGACTTTACGCCTTTTAGTGCGCATAGATCCTTTGATTACGGATCGACGAAAATCTGGTTCTTCCAAATAATTTATAAAACCCGAATCTCTATTAAATCTTTTAAAAAGATTATAATCGTCGAAATTAGACTGCTTAAAACTTCTCAAAGTTACGCTCGAACGACTTAAAAAAGTTATACGTTTAAATCTTCTTATTCGAAGCTGGTGATCCAGCCCGTACAGTACGCCATGTTCTTTTCGTCGTTTTTTAAAATGTTGTCCCAACACGTTGATTAATTTGTATGACCATCGAGGGGGTTTTTTACCAATTTCGTTTATTCCAATAGATTTTTTTTGACGCTTAGGGTCAATTGTATTGAGTAAAAAATTTACCCTATTATTTCTATTTGAATCAATTTTTCCTTGTTTTTTTTCTGATCTTTCTATTTTCTGTTCATATTCTCGAGAATTAGGATAGGGAACAAGGATATCATGAATTTTATTTAGTTCAGATGTTTCTGTGCAATTTTCTATCGAAGTTTCTTTTATGATTGAAGATGAAAACAATTTCTTCATTCTTCCACGATACATCCCATTCAAAAGGGGATCATACATTTTAACTAGGCAATTATTTTTGTTTTTAGTCTCAGCATTACACAATTTAACTAGGAAATTATTTTTGTTTTTAGTCTCATCATTAGACAATCTAGTCTTTGTTTCAAGTATATTTAGAGAAAGAAATACTGTCTCTAAAGCCTCAATTCTATTTATAAATTCATTATTTAAGTTGTTATTTTTTTGTTTGTTCGTATAAAGCCACTGGGTGTATAGTTCATCAGCGGAGAGTTTTTGTAATATAGACAACGATACCCTTCTTGCTATCATTTCCCCAAAAGTTGACAAACTGGGAGGATATGTAAAAGATATTCTTTGTTTTCCATCACTTTGGCATGTATAAAAAAAATATTGTGACGCTTCTTTTCTTGTAAGGCCTTTTGTCTTTACCTTTCTTATGTATCGTAATGGACGATTCCACCGGTTATAATCGAAAAAAAAGGTCAGAAGAGGTTTTTCAAACAAACAAACGTATTTTTCTTCATATTTTTTATTTTTGTCAAGTATTTCAAATTTCAAATTTTCTTCATATTTTTTATTTTTGTCAAGTATTTTGAACTTCAAATTTTCTTGATTCCGAGACATATAATAAACCCATCTCTTATTATCAAATTCTTCTTCTTCGTCGTCGTAGTCCTCTTCTATTCTGTAGAGGTTGTTCAGTTTCTTACTAAAAATCGGTGACGGTGTTCTGCCTAAATAGTAAACACAGGTAATAAAAAATAAAATACGAAAGTAACCGGCCATAGAAATAGACATCAATTCTACCGCAAGGTACCTAAGGTACTTATTAGATCGAATGTACTTACGAATAGATCGATTTTTCCGTATCCAAACTAATACCAATCCAATCCATTTCATGAATAAAATGTGACCAATTATCCAACCAAAAAAACTACTTGTTACAAATAGCATCTTGCTGTTGCATCGAAACATAAAAATGTTGACTAATCTCGCTAACATTGAACTTGGGAAAATGAAATGATTGAATAATTGAAAAATGAGATTATTCAGGAATACACATTGAATGCTGAGATTACGCATTGAATTTCTGGTAATAGATCCATAATCAAAGAAGTGTGTGTGAGTATTGCAGAAGAAATGAAACAAAAGATACGGTAGAGCTAGGACAGTTATTGTATGAGGTCTACCCAGTGCTAGATGCAGAGGCGCATAATATATCGATATGAACATTATGAGCTGTCCCGTAATAAAACCAGTTGTTGCTGATACCTTCTTCTCGGTTCCTTCTTCTCCTTCTTCCATAACGTGAGCTCGGAGAAGGAAGAGATAGGAGGGTCCTATGGAGAATGTGGTCAGAAATCCATAATAGAGTCCGACCACAACGACCGAATTGATTATCTTCATGCATAAGGATACTAGATTACCTAGTAGAAAAGATTTCAAAATCATCACAAACCTCCCTTTTTCTTTTCTATTGCAATTTCTGGATTATTATATGATGATTTTGAAACTTTCCATATATAGAAAAGAAATAGAAAGAGATAGAATAGAAATGACATCTGTTATGTCAATGACACCAAAAGGATATTAAATGAATGGAATTGGGATATGGATGGAATATAATGAAATAGAGCCACTTTGAGGTTCCCTATGAAATGAGGCATGGAAGGGAGCCACTACGAAGAAGTTCCGGGAGTTACGAAGGAAGCTTCGAGCTCATATTGGTCATGGGTTGAGAACGGGAATGGAACTCTATGAGATCGAATCTCCCGTTGTTCCTCAGTAGCTCAGTGGTAGAGCGGTCGGCTGTTAACCGATTGGTCGTAGGTTCGAATCCTACTTGAGGAGATTTGAAAATCACCGTCAACACCTCGGTGTAGGTCCGGGATACTCCTTTGTTCCATAGCCCTGGGGCTATTTACAACTATCCAATTAAGAATTCTCAGATGTACTAGTACTAGCAGTGCATCAAAGATGCAGTCATCGATTCTCCCGAGAGGCCACAATTGCCGCGAGCAAACATATTAATGACGAGGAACGCATTTTTGTTATGCTACTAATACTTGTACTTGCTCTGCTATTCTGCCCCATCCTGGCTGAGGAAGAGTTACGGGCGCGTAAAACAAAAAAATACGCTGATGGGGGACGGGCATACTATGTGTAATGCTTCACTCATTTACGATAAATAATAAATAAAAAGGCCATTCCATTTCGACAAAAGACCCACACCCAAGTTCCATAGCTTTTGGTCCGCTATCCCGATCATGATTTTCCTACCCCCAGAGGGAAAGGCCCTTCCCTTTTGGGCCGGTTGTGGGCGAGGAGGGATTCGAACCCCCGACACCGTGGTTCGTAGCCACGTGCTCTAATCCTCTGAGCTACAGGCCCCACTCCGTCTCCACTGGATCTGTTCCCGGGAGTACCCTCAAAAAAAGGAACCTTTGCTCTCCCCAGCCATTTCGGGTTAAGAAGATGTCAAAGCGCCTTTATCTCTATAAGAACGGCGCGTTCCGAGGTGTGAAGTGGGAGAGAAGGGATGTCATAATTGGGGTTTTGAATAAGACGACCTTTTTATTTTGCATTTTTTTTTTTTTCATATTGAAAAAGTATGAAGAACGGGAGGTGTGAAGTTTTTTATCATCCTGGCGTCGAGCTATTTTTCCGCAGGACCTCCCCTACAGTATCGTCACCGCAGTAGAGTTTAACCACCAAGTTCGGGATGGATTGGTGTGGTTCCTCTACGCCTAGGACACCAGAATATCGAACCATGAACGAAGAAAGGCATGAGATAAAATAGTGATTGCGAGGCCCCAATTCTTGACTGGGGGGGACACCAAAGGACTCTGCCCTTCCATCCCTTGGATAGATAGAGAGGGAGGGCAGAGCTTTTGGTTTTTCATGTTGTCAAAGAGTTGAACAATGGTTTTTTCGTGTTGTTAAAGAGTTGAACAATGAAAATAGATGGCGAGTGCCCGATCGAATTGATCGGGTCATGTAGGAACAAGGTTCAAGTCTACCGGTCTGTTAGGATGCCTCAGCTGCATACATCACTGCACTTCCACTTGACACCTATCGTAATGATAAACGGCTCGTCTCGCCGTGACCTTCTCTTGAATTCTCAAAACTTCTGTCGCTCCATCCCCGCAGGGGCAGAGAACCCGTCGCTGTCTCGGCTGTGCTACCGGAGGCTCTGGGGAAGTCGGAATAGGAGAGCACTCATCTTGGGGTGGGCTTACTACTTAGATGCTTTCAGCAGTTATCCGCTCCGCACTTGGCTACCCAGCGTTTACCGTGGGCACGATAACTGGTACACCAGAGGTGCGTCCTTCCCGGTCCTCTCGTACTAGGGAAAGGTCCTCTCAATGCTCTAACGCCCACACCGGATATGGACCGAACTGTCTCACGACGTTCTGAACCCAGCTCACGTACCGCTTTAATGGGCGAACAGCCCAACCCTTGGAACATACTACAGCCCCAGGTGGCGAAGAGCCGACATCGAGGTGCCAAACCTTCCCGTCGATGTGAGCTCTTGGGGAAGATCAGCCTGTTATCCCTAGAGTAACTTTTATCCGTTGAGCGACGGCCCTTCCACTCGGCACCGTCGGATCACTAAGGCCGACTTTCGTCCCTGCTCGACGGGTGGGTCTTGCAGTCAAGCTCCCTTCTGCCTTTGCACTCGAGGGCCAATCTCCGTCCGGCCCGAGGAAACCTTTGCACGCCTCCGTTACCTTTTGGGAGGCCTACGCCCCATAGAAACTGTCTACCTGAGACTGTCCCTTGGCCCGTACGTCCTGACACAAGGTTAGAATTCTAGCTCTTCCAGAGTGGTATCTCACTGATGGCTCGGACCCCCCCGGAAGGAGGCCTTCTTCGCCTTCCACCTAAGCTGCGCAGGAAAGGCCCAAAGCCAATCCCAGGGAACAGTGAAGCTTCATAGGGTCTTTCTGTCCAGGTGCAGGTAGTCCGCATCTTCACAGACATGTCTATTTCACCGAGCCTCTCTCCGAGACAGTGCCCAGATCGTTACGCCTTTCGTGCGGGTCGGAACTTACCCGACAAGGAATTTCGCTACCTTAGGACCGTTATAGTTACGGCCGCCGTTCACCGGGGCTTCGGTCGCCGGCTCCCCTGTCATCAGGTCACCAACTTCCTTGACCTTCCGGCACTGGGCAGGCGTCAGCCCCCATACATGGTCTTACGACTTTGCGGAGACCTGTGTTTTTGGTAAACAGTCGCCCGGGCCTGGTCACTGCGACCCCCTTTGTGAGGAGGCACCCCTTCTCCCGAAGTTACGGGGCTATTTTGCCGAGTTCCTTAGAGAGAGTTGTCTCGCGCCCCTAGGTATTCTCTACCTACCCACCTGTGTCGGTTTCGGGTACAGGTACCCTTTTGTTGAAGGTCGTTCGAGCTTTTCCTGGGAGTATGGCATGGGTTACTTCAGCGCCGTAGCGCCTGGTACTCGAACATTGGCTCGAGGCATTTTCTCTACCCCTTCTTACCCTGAAAAAGCAGGGTCACCTTACGTCCTTGAACCGATAACCATCTTTCGGCTAACCTAGCCTCCTCCGTCCCTCGGGACCAACAAGGGGTAGTACAGGAATATTCACCTGTTGTCCATCGACTACGCCTTTCGGCCTGATCTTAGGCCCTGACTCACCCTCCGTGGACGAACCTTGCGGAGGAACCCTTAGGTTTTCGGGGCATTGGATTCTCACCAATGTTTGCGTTACTCAAGCCGACATTCTCGCTTCCGCTTCGTCCACTACCGCTCGCGCGGGTGCTTCACTCTAAGGCGGAACGCTCCCCTACCGATGTATTTTTACATCCCACAGCTTCGGCAGATCGCTTAGCCCCGTTCATCTTCGGCGCAAGAGCGCTCGATCAGTGAGCTATTACGCACTCTTTCAAGGGTGGCTGCTTCTAGGCAAACCTCCTGGCTGTCTCTGCACCCCTACCTCCTTTATCACTGAGCGGTCATTTAGGGGCCTTAGCTGGTGATCCGGGCTGTTTCCCTCTCGACGATGAAGCTTATCCCCCATCGTCTCACTGGCCGACCTTGACCCCTGTTATTTTGAGGTCATATCTAGTATTCAGAGTTTGCCTCGATTTGGTACCGCTCTCGCGGCCCGCACCGAAACAGTGCTTTACCCCTAGATGTCCAGTCAACTGCTGCGCCTCAACGCATTTCGGGGAGAACCAGCTAGCTCTGGGTTCGAGTGGCATTTCACCCCTAACCACAACTCATCCGCTGATTCTTCAACATCAGTCGGTTCGGACCTCCACTTAGTTTCACCCAAGCTTCATCCTGGTCATGGATAGATCACCCAGGTTCGGGTCCATAAGCAGTGACAATTGCCCTATGAAGACTCGCTTTCGCTACGGCTCCGGTGGGTTCCCTTAACCAAGCCACTGCCTATGAGTCGCCGGCTCATTCTTCAACAGGCACGCGGTCAGAGCCCCGGGCTCCTCCCACTGCTTGGGAGCTTACGGTTTCATGTTCTATTTCACTCCCCGATGGGGGTTCTTTTCACCCTTCCCTCACGGTACTACTTCGCTATCGGTCACCCAGGAGTATTTAGCCTTGCAAGGTGGTCCTTGCTGATTCACACGGGATTCCACGTGCCCCATGCTACTCGGGTCAGAGCGTAAGCTAGTGATGCTTTCGGCTACTGGACTTTCGCCATCTAGGGTGCAGCATTCTACTGCTTCGCCTAGCAGCACGACGCTTGTATTGCTCTCCCACAACCCCGTTTTCACGGTTTAGGCTGCTCCCATTTCGCTCGCCGCTACTACGGGAATCGCTTTTGCTTTCTTTTCCTCTGGCTACTAAGATGTTTCAGTTCGCCAGGTTGTCTCTTGCCTGCCCATGGATTCAGCAGCAGTTTGAAAGGTTAACCTATTCGGGAATCTCCGGATCTATGCTTATTTTCAACTCCCCGAAGCATTTCGTCGCTTACTACGCCCTTCCTCGTCTCTGGGTGCCTAGGTATCCACCGTAAGCCTTTCCTCGTTTGAACCTCGCCCTTAATTTTAAGGCTATGCCATCCTAAGGTGCTGCTAAATGGATGGATCTTATCAACGTCCATGAATGATAAATCATAGATCGAACCGCCGAATCGGAAAAATTGGGTGCTATCATATAGCTTTGTATCGGCTAAGTTCACGAGTTGGAGATAAGCGGACTCGAACCGCTGACATCCGCCGCAGGGTAAACCACCGCCTCTCAGGTCCCCCGACTGATTCTACCATAGAGGCCAACGATAGACAATAACTCCCCCCCGAACACAGCTTACAACTTTCATCGTACTGTGCTCTCCAAAGAGCAACTCTTCTCAAAATCTCACTCAAAAGGTGCTGAGTTGGAATCCCATTCTAATTCTAACTAAGGATTCTTGTGGTTCCGGAGGATCCAGCTACAGGAGAACCAGGAACGGAGAGCTTTCCCCCCTTTTCCGCCGACTCTTTGGCCTTAAGAACGCTGGTTTTAAGAATGAGTGATTGCCCTTCTCCGACCCTTACTGCCCAACCTGACAGCGGACAGCTAATGCGTTCCACTTATTGAACAGGGTTCTATGGTCGGTCCGTGACCCCTGGATGCCGAAGGCGTCCTTGGGGTAATCTCGTAGTTCCTACGGGGTGGAGATGATGGGGTCGGTCCATGGATTTTCCTTCCTTTTGCCGCATTTCGCTCAAAGGGTTGAAGGGAGATAGTGCATCAAGCTGTTCGCAAGGGCCAACTTGATCCTCTTCCCCAGGGATCCCCGATAAGGGAACCCTAGGAGAGCCGCCGACTCCAACTACCGTCCATGTACGATCCATACTAGATCTGACCAACTGCCCATCCTACCTCCTCTACGTTCTTGACGTTCTTGACAGCCCATCTTTGTCTCAGTAGAGTCTTTCAGTGGCATGTTTCGGTCCTCTTCCCCATTACTTAGAAAAAGTGAGCCACCGGTTCAGGTACAAGATACTATCATTACCGCCTGGACAATTAGACATCCAACCCGTAATCGCAACGACCCAATTGCAAGAGCGGAGCTCTACCAACTGAGCTATATCCCCCCGAGCCAAGTGGAGCATGCATGAAGGAGTCAGACGCTTCTTCTATTCTTTTCCCTGGCGCAGCTGGGCCATCCTGGACTTGAACCAGAGACCTCGCCCGTGAAGTAAATCATCGCACCTACGGTCCAACCAATTGGGAGAGAATCAATAGATTCCTTTTCGGGAGCGATTCATCCTTCCCGAACGCAGCATACAACTCTCCGTTGTACTGCGCTCTCCAAGTGTGCCTGTTCCCCCCTTCTTCCTTACCATGGCAAGTCTTTGTGAAATAACTCCGATGAGAAGAAAAAAGAAGGCGTTAAGAGACCCTCCTGGCCCAACCCTAGACACTCTAAGATCCTTTTTCAAACCTGCTCCCATTTCGAGTCAAGAGATAGATAAATAGACACATCCCATTGCACTGATCGGGGGCGTTCGTAGTGACTGAGGGGGTCGAAGACCAAGAAGTGAGTTATTTATACCAAGCATTCTTCTTACGGCTAGATCCAATCTCCTGGTCCCTGCGGAAAGGAAAAAGAATTTCACGCTCTTCCTAAGGGAGGATTAGGGAAATCCTATTGATTTCAGCTTTCTCCAGACCTCGGGGAAAAGCATGAAAAAAAAAGGCTCGAATGGTATGATCCCTCCGTCACCCCAGAATGAAAGGGGTGATCTCGTAGTTCTTGGTCTGTGAAGATGCGTTGTTAGGTGCTCCATTTTATTTTCCCATTGAGGCCGAACCTAAACCTGTGCTCGAGAGATAGCTGTCCATACACTGATAAGGGATGTATGGATTCTCGAGAAGAGAGGAGCCATGGTGGTCCCCCCCGGACCGCCCGGATCCCACGAGTGAATCGAAAGTTGGATCTACATTGGATCTCACCTGAATCGCCCCATCTATCCTCCTGAGGAGAAGTTTGGTTTCAAACCCCGGTTCGAACAGGAGGAGTACGCCATGCTAATGTGCCTTGGATGATCCACATCTCAGGGTCAGGCGCCGATGAGCACATTGAACTATCCATGTGGCTGAGAGCCCTCACAGCCCAGGCACAACGACGCAATTATCAGGGGCGCGCTCTACCCACTGAGCTAATAGCCCGTCGTGCGAGCCCCCCACTGGGGGCCCACTATGCCAAAAGCGAGAGAAACCCCATCCCTCTCTTTCCTTTTTTCGCCCCCATGTCGCCACACAGAGGGCATGGGGACGTAAAAAGGGGGATCCTATCAACTTGTTCCGACCTGAGATAATAAGCTCATGAGCTTGGTCTTACTTCACTGTCGAGAAACGAAAGAAGACTTCCATCTCCAAGTTTAACTCAGACGTAGCTCCCTTCTTTTTGGGTGTGAAGCAGTGTCAAACCAAAATACCCAACAAGCATTAGCTCTCCCTGAAAAGGAGGTGATCCAGCCGCACCTTCCAGTACGGCTACCTTGTTACGACTTCACTCCAGTCACTAGCCCTGCCTTCGGCATCCCCCTCCTTGCGGTTAAGGTAACGACTTCGGGCATGGCCAGCTCCCATAGTGTGACGGGCGGTGTGTACAAGGCCCGGGAACGGATTCACCGCCGTATGGCTGACCGGCGATTACTAGCGATTCCGGCTTCATGCAGGCGAGTTGCAGCCTGCAATCCGAACTGAGGACGGGTTTTTGGAGTTAGCTCACCCTCGCGGGATCGCGACCCTTTGTCCCGGCCATTGTAGCACGTGTGTCGCCCAGGGCATAAGGGGCATGATGACTTGACGTCATCCTCACCTTCCTCCGGCTTATCACCGGCAGTCTGTTCAGGGTTCCAAACTCAATGATGGCAACTAAACACGAGGGTTGCGCTCGTTGCGGGACTTAACCCAACACCTTACGGCACGAGCTGACGACAGCCATGCACCACCTGTGTCCGCGTTCCCGAAGGCACCCCTCTCTTTCAAGAGGATTCGCGGCATGTCAAGCCCTGGTAAGGTTCTTCGCTTTGCATCGAATTAAACCACATGCTCCACCGCTTGTGCGGGCCCCCGTCAATTCCTTTGAGTTTCATTCTTGCGAACGTACTCCCCAGGCGGGATACTTAACGCGTTAGCTACAGCACTGCACGGGTCGATACGCACAGCGCCTAGTATCCATCGTTTACGGCTAGGACTACTGGGGTATCTAATCCCATTCGCTCCCCTAGCTTTCGTCTCTCAGTGTCAGTGTCGGCCCAGCAGAGTGCTTTCGCCGTTGGTGTTCTTTCCGATCTCTACGCATTTCACCGCTCCACCGGAAATTCCCTCTGCCCCTACCGTACTCCAGCTTGGTAGTTTCCACCGCCTGTCCAGAGTTGAGCCCTGGGATTTGACGGCGGACTTAAAAAGCCACCTACAGACGCTTTACGCCCAATCATTCCGGATAACGCTTGCATCCTCTGTATTACCGCGGCTGCTGGCACAGAGTTAGCCGATGCTTATTCCCCAGATACCGTCATTGCTTCTTCTCCGGGAAAAGAAGTTCACGACCCGTGGGCCTTCTACCTCCACGCGGCATTGCTCCGTCAGGCTTTCGCCCATTGCGGAAAATTCCCCACTGCTGCCTCCCGTAGGAGTCTGGGCCGTGTCTCAGTCCCAGTGTGGCTGATCATCCTCTCGGACCAGCTACTGATCATCGCCTTGGTAAGCTATTACCTCACCAACTAGCTAATCAGACGCGAGCCCCTCCTCGGGCGGATTCCTCCTTTTGCTCCTCAGCCTACGGGGTATTAGCAGCCGTTTCCAGCTGTTGTTCCCCTCCCAAGGGCAGGTTCTTACGCGTTACTCACCCGTCCGCCACTGGAAACACCACTTCCCGTCCGACTTGCATGTGTTAAGCATGCCGCCAGCGTTCATCCTGAGCCAGGATCGAACTCTCCATGAGATTCATAGTTGCATTACTTATAGCTTCCTTGTTCGTAGACAAAGCGGATTCGGAATTGTCTTTCATTCCAAGGCCTAACTTGTATCCATGCGCTTCATATTCGCCCGGAGTTCGCTCCCAGAAATATAGCCATCCCTGCCCCCTCACGTCAATCCCACGAGCCTCTTATCCATTCTCATTCAATCACGGCGGGGTAGCAAATCAAAATATAAAAACTCACATTGGGTTTAGGGATAATCAGGCTCGAACTGATGACTTCCACCACGTCAAGGTGACACTCTACCGCTGAGTTATATCCCTTCCCTGCCCTGCCCCCATCGAGAAATAGAACTGACTAATCCTAAGGCAAAGGGTCGAGAAACTCAACGACACTATTCTTGAACAACTTGGGGCCGGGCCTTCTTTTCGTTTTCGCACTATTACGGATATGAAAATAATGGGAAAAATCGGATTCAGTTGTCAACTGTCCCTATCGGAAATAGGATTGACTACGGATTCGAGCCATAGCACATGGTTTCATAAAACCACACGATTTTCCCGATCTAAATCAAGCAGGTTTTACATGAAGAAGATTTGGCTCAGCGTGTTCTATTCGATACGGGTAGGAGAAGAACCCGACCCGGTATTATTAAAAAAATAGAGGAAGCAGAACCAAGTCAAGATGATACGGATCAACCCCTTTTTTTGCGCCAAAGATCTTACCATTTCCGAAGGAACTGGAGTTCCATCTCTTTTCCATTTCCATTCAAGAGTTCTTATGTGTTTCCACGCTCCTTTGAGACCCCGAAAATGGACAAATTCCTTTTCTTAGGAACACATACAGGATTCGTCACTACAAAAAGGATAATGGTAACCCCACCATTAACTACTTCATTTATGAAATTCATAGTAATAGAGATACATGTCCTACCGAGACAGAATTTGTAACTTGCTATCCTCTTACCTAACAGGCAAAGATTTGCCTCCGTGGAAAGGATGATTCATTCGGATCGACATGAGAGTCCCACTACATTGCATTGCCAGAATCCATGTTGTATATTTGAAAGAGGTTGACCTCCTTGCTTCTCTCACGGTACAATCCTCTTCCCGCCGAGCCCCCTTTCTCCTCGGTCCACAGAGACAAAATGTAGGACTGGCGCCAACAGTTCATCACGGAAGAAAGGACTCACTAAGCCGGGATCACTAACTAAGACTAATCTAATATGAATTAAATAGAAAATACTAATATAATAGAAAAGAACTGTCTTTTCTGTATACTTTCCCCGGTTCCGCTGCTACCGCGGGCTTTACGCAATCGATCGGATTATATAGATATCCCTTCAACACAACATAGGTCATCGAAAGGATCTCGGAGACCCACCAAAGCACGAAAGCCAGGATCTTTCAGAAAATGGATTCCTATTCGAAGAGTGCATAACCGCATGGATAAGCTCACACTAACCCGTCAATTTAGGATCCAATTCGAGATTTTCCTTGAGAGGTATCGGGAAGGAATTGGAATGGAATAATATCGATTCAGACAGAAGAAAAGGTTCTCGATTGATTCAAACACTGTACCTATGGGATAGAGGAAGAGGAAAAAACCGAATATTTCACATAGTGCTTTTAATCAATCTGATTTATTTCGTACCCTTCGCTCAATGAGAAAATGAGTCCAATTCTAAAGGATCAAACCTATGGGACTTAAGGAATAATATAAAAAAAGAGAGGGAAAAATATTCATATTAAATAAAAATCAATAAAATAAGTAAATAAAAATGAAGTAGAAGAACTCAGATTCCAAATGAACAAATTCAAACTTGAAAAGGATCTTTCTGATTCTCGAAGAATGAGGGGCAAGGGGATTGATCGAGAAAGATCTCTTGTTCTTATTATAAGATCGTGATTGGATCCGCATATGTTTGGTAAAGAGAATAATCTTCTCCTTTGAGAATAATCAAAAACGGAAAGTGTTCAATTGGAACATGAAAACGTGACTAAATTGGTCCTAGTTACTCTTCGGGACGGAGTGGAAGAAGGGAGGGGATTCTCGAACGCGGAAAAGGATCCAATAACTTCGAAAGAATTGAACGAGGAGCCGTATGAGGTGAAAATCTCATGTACGGTTCTGTAGAGTGGCAGTAAGGGTGACTTATCTGTCAACTTTTCCACTATCACCCCAAAAAAACCAAACTCTGCCTTACGTAAAGTTGCCAGAGTACGATTAACCTCTGGATTTGAAATCACTGCTTATATACCCGGTATTGGCCATAATTCACAAGAACATTCTGTAGTCTTAGTAAGAGGGGGGAGGGTTAAGGATTTACCCGGTGTGAGATATCACATTGTTCGAGGAACCCTAGATGCTGTCGGAGTAAAGGATCGTCAACAAGGGCGTTCTAGTGCGTTGTAGATTCTTATCCAAGACTTGTATCATTTGATGATGCCATGTGAATCGCTAGAAACATGTGAAGTGTATGGCTAACCCAATAACGAAAGTTTCGTAAGGGGACTGGAGCAGGCTACCATGAGACAAAAGATCTTCTTTCTAAAGAGATTCGATTCGGAACTATTATATGTCCAAGGTTCAATATTGAAAAAATTTCAGAGGTTTTCCCTGACTTTGTCCGTGTCAACAAACAATTCGAAATACCTCGACTTTTTAGAACAGGTCCGAGTCAAATAGCAATGATTTGAAGCACTTCTTTTTACACTATTTCGGAAACCCAAGGACTCAATCGTATGGATATGTAAAATACAGGATTTCCAATCCTAGCAGCAAAAGGAGGGAAACGGATACTCAATTTAAAGTGAGTAAACAGAATTCCATACTCGATCTCATAGATACATATAGAATTCTGCGGAAAGCCGTATTCGATGAAAGTCGTATGTACGGCTTGGAGGGAGATCTTTCATATCTTTCGAGATCCACCCTACAATATGGGGTAAAAAAGCCAAAATAAGTGATTTTAGCCCTTATAAAAAGAAAACTGATTCTTGAACCCCTTTCACGCTCATGTCACGTCGAGGTACTGCAGAAGAAAAAACTGCAAAATCCGATCCAATTTATCGTAATCGATTAGTTAACATGTTGGTTAACCGTATTCTGAAACACGGAAAAAAATCATTGGCTTATCAAATTATCTATCGAGCCGTGAAAAAGATTCAACAAAAGACAGAAACAAATCCACTATCTGTTTTACGTCAAGCAATACATGGAGTAACTCCGGGTATAGCAGTAAAAGCAAGACGTGTAGGTGGATCGACTCATCAAGTTCCCATTGAAATAGGATCCACACAAGGAAAAGCACTTGCCATTCGTTGGTTATTAGCGGCATCCCGAAAACGTCCGGGTCGAAATATGGCTTTCAAATTAAGTTCCGAATTAGTGGATGCTGCCAAAGGGAGTGGCGATGCCATACGCAAAAGGGAAGAGACTCATAGAATGGCAGAGGCAAATAGAGCTTTTGCACATTTTCGTTAATCCATGAACAGGATCAATACATCTCGATCGGAAAAGAATCAAGAGAAAAAGAAAGAATCGGAATTGATCGATATATTTCTCGAAACAAACGAAAAGGAAACGAAAGATGAAACATAAATCATGGATCAACTAAGCCCTCTCGGGGACTTTCTTAAGAATAAGAAAGAAAAACCTCATGTAAATACCATGGAATAAGGTTTGATCCTATTCATGGAGATTCCATAAATATTCCATTCCAAAAATGGAAACATTTGGGATTTTTTTATAAATTGGATGCAGTTACTAATTCATGATCTGGCATGTACAGAATGAAAACTTCATTCTCGATTCTACGAGAATTTTTATGAAAGCCTTTCATTTGCTTCTCTTCGATGGAAGTTTGATTTTCCCAGAATGTATCCTAATTTTTGGCCTAATTCTTCTTCTGATGATCGATTCAACCTCTGATCAAAAAGATATACCTTGGTTATATTTCATCTCTTCAACAAGTTTAGTAATGAGCATAACGGCCCTATTGTTCCGATGGAGAGAGGAACCTATGATTAGCTTTTCGGGAAATTTCCAAACGAACAATTTCAACGAAATCTTTCAATTTCTTATTTTACTATGTTCAACTCTATGTATTCCTCTATCCGTAGAGTACATTGAATGTACAGAAATGGCTATAACAGAGTTTCTCTTATTCGTATTAACAGCTACTATAGGAGGAATGTTTTTATGCGGTGCTAACGATTTAATAACTATCTTTGTAGCTCCAGAATGTTTCAGTTTATGCTCCTACCTATTATCTGGATATACCAAGAAAGATGTACGGTCTAATGAGGCTACTATGAAATATTTACTCATGGGTGGGGCAAGCTCTTCTATTCTGGTTCATGGTTTCTCTTGGCTATATGGTTCATCCGGGGGAGAGATCGAGCTTCAAGAAATAGTGAATGGTCTTATCAATACACAAATGTATAACTCCCCAGGAATTTCAATTGCGCTCATATTCATCACTGTAGGAATTGGGTTCAAGCTTTCCCCAGCCCCTTCTCATCAATGGACTCCTGACGTATACGAAGGAGTGCGGTTCGTTCGATAAATTCCTACCTCTCTATCTATCTCTGAGATGTTTGGATTTTTCAAAACTCCATGGACATGCAGGAGAGAAATGCTATCCCCACTCGGACCAAGACAGAACTTTTACTTGTTCAAATAACAATTAAGGTGAAGCAGGGTCAGGAACGACGAATCTCTTTATGATAAACAGATCCGTTTTGCAAGTTCGTTATTACGGGTAGTTCCTACAAAGGATCAGACTAATGACGTATACAATACTTGAATTCTCGGTGTAGATGCTACATAGTTGGTTCTCATCCTTCAGAGACTACGAGTGTAATAGGAGCATCCGTCGACAAAAGGATCACCCTAAGATGATCATCTCATGGCTATTGAGAACGAATCAAATCAGATGGTTCTACTTTCTGACTTGCTCCTACGGAACCAAGATCGAAAAGATTGAAAAAATCAGTCATTCACAACCACTGATGAAGGATTCCTCGAAAAGTTAAGGATTAGTAATCTTTTTTAGAAATCGAATGGATTCGGTCTTATACATACGCGAGGAAGGTAATCAAAAAAGAAAGAAGAGGAGTTCTTCTTTCTTTTATCACTTAGGAGCCGTGTGAGATGAAAGTCTCATGCACGGTTTTGAATGAGAGAAAGAAGTGAGGAATCCTCTTTTCGACTCTAACTCTCCCACTCCAGTCGTTGCTTTTCTTTCTGTTACTTCGAAAGTAGCTGCTTCAGCTTCAGCCACTCGAATTTTCGATATTCCTTTTTATTTCTCATCAAACGAATGGCATCTTCTTCTGGAAATCCTAGCTATTCTTAGCATGATATTGGGGAATCTCATTGCTATTACTCAAACAAGCATGAAACGTATGCTTGCATATTCGTCCATAGCTCAAATCGGATATGTAATTATTGGAATAATTGTTGGAGACTCAAATGATGGATATGCAAGCATGATAACTTATATGCTGTTCTATATCTCCATGAATCTAGGAACTTTTGCTTGCATTGTCTTATTTGGTCTACGTACCGGAACTGAGAACATTCGAGATTATGCAGGATTATACACGAAAGATCCTTTTTTGGCTCTCTCTTTAGCCCTATGTCTCCTATCCCTAGGAGGTCTTCCTCCACTAGCAGGTTTTTTCGGAAAACTCTATTTATTCTGGTGTGGATGGCAGGCAGGCCTATATTTCTTGGTTTTAATAGGACTCCTTACAAGCGTTGTTTCTATCTACTATTATCTAAAAATAATCAAGTTATTAATGACTGGACGAAACCAAGAAATAACCCCTCACGTGCGAAATTATAGAAGATCCCCTTTAAGATCAAACAATTCCATCGAATTGAGTATGATTGTATGTGTGATAGCATCTACTATACCAGGAATATCAATGAATCCGATTATTGCAATTGCTCAGGATACCCTTTTTTAGTTTCTAGGGTCTATTTCTTAGTTCAAGATCCCTCTTACTAACTGGAATCAAAGAATTAGTAGATCTGTTCCGCCCAAAATGGTAATGGGCTTGGGTTATGAACTTATAATCTATAATCTGATGATCGAGTCGATTCTATGATTATAAGTTCATTTCATACCGGACCAGACCGGAATAGGGTTATATACATTCTCATTGTGAGAAGGGGTCATTTGAGCGTATCTAAATAGATACTATGTTTACATATGGATCCCTACGTCGTTACATTCCATTTAGGATTAGGAATAGGCGTAATCGGACCTGCTTTTTACATATCTCTCGTTATTTGGGACCCTATTCACCTCTTTGGGCTTCTATTCAATCGAGAAATAGGTTTGATTGTCCATCTTTTTGATATATTGGATATCTATATAAGGCATTCTCCGGATAATTCAAATCGAAGCAATTGGATGTCCAATTCGGGCCTATATGACATGACCGATCAATAGAAATACTCCAACACTCCACTTTTGTCATATATTCCATACATCACACTAGATAGATATCATATTCATGGAATACGATTCACTTTCAAGATGCCTTGGTGGTGAAATGGTAGACACGCGAGACTCAAAATCTCGTGCTAAAAAGCGTGGAGGTTCGAGTCCTCTTCAAGGCATAATATTGAGAATGCTCATTGAATGAGCAATTCAATAAGAGAGCTCGGATAGCAATACCGATTCGATCCGAGCTCTCTTGGAATAAGTTCGGCAGCGGATCACGAAATCTTGGTCATCTTCTCTATCTAATGAATGGGGAGTCTGCTTTAAAATCGTCCGCCCTGCACCCACCCCCCGAGTATATGCTTCAACAGGAATCACACAAGGGTAGATTATAAACCTCTAGTAAAATGACCGCCCGTAACCCAGCAGATAAAGTACATTACATAGCATTACATAGTCCGTTTTAGGGATTGGCGACTTACCCATTCAGTGACTTTGGCACTGGACGTTCCCCAAACGGGTACTGTCGGGTCGGGTGAATTCAATAATAGACGCCTGTTGGCATTCCAGCCTTCCTTCGCCTTTCATGGCCACATATCTTTCCGGCTAAGGAATGGGAAATCCTTCTCCTGTTCCATGAATCCAATTTGCATTTCATCCGGGAAAAGCCATCTTTTTCTCAACAATGCCTTTGTCATTTGATCCAATAGTGTTCCGTTAGATAGGAACAGATTTGATAAATACTGATAACTCTCGGATAGAGTATTAGAACGGAAAGATCCATTAGATAATGAACTATTGGTTCTAAGCCATCTCTGGCGATTAATCAACAATTCGAAGTGCTTTTCTTGCGTCTTCTTGCTAAGCCAGCGTTTATATAGAGATGATAGAGATCTAGGAGGCATTTTTGGGGGAGTAAAAAGCCCCTTTGACATCTCTTCATCTGCAAATAATTCTCGATGTGAAAACACAGAGACAAAGGGCTGAGCTTTGAATAGGAAAAAGAGTGGATCTGCAGGGTCCCAAATGAACTGGCTTATTCGAAAAAGGCCTTGTTCTTTGGAAGATCTATCTCGTGTCTGGTACTGCACGGTTCCACTCTGCAAGAACTCCGAATCATTCTCTTGAAGCTCATCCTCTTCATCATAAATGATCCGCTTGCCCCGAAATGACCTGGACCAATAGGGAAATCCCAATTCATTGGGCCTTTCGATACAATCAAATAGAAAGCCCCAAGGGCGCCATATTCTAGGAGCCCAAACTATGTGATTGAATAAATCCTCCTCTATCTGTTGCGGGTCGAGGGCTCCTTCTCCTTCCCCCTCTTCAAACTCCGATTCGTCTTTTTCATAGAGAAATCTCTGATCAAGGATAGAACAAGATCCATTTTGCATCATATCTAAGGGATTCCTTGGTTCGGGTCGAAGAAGCAATGTCACTCGATCCTTATCAAACTGACTGCATGTCCGTGAGGATCCCACCAGAGCGCCTTCTACTTCTAATAGGCCACGAACTAGACCAGAATCATTCTCAACGAGTCCATAAGGAGCGATCTCATTTTTTTCATCGGGTCCGGGTAGAGACCAAAGATCTTGAGTGACCGATCCGGCAGAACAACTCAAAAGATAAAGAAGTATCGTTAATTTCTTCATGCTCGTTCCAAGTTCGAAGTACCAATTGTACAAATAATAATCCACTTCGTTACATGATTTCTTTTTCATATAGATAGATATAGGATCTATGGGGCAATTACTTAAAAGTACATTTTGTGCTACAGCCCTTCCTATCTGATAGAAAAGGATCCCATGATCCTGGACCGATCTTACCTGGGATCGCAAATCCCAAATTTGTCTATGAAGAGCGGATCTAATTGTATTAGTATCTATAATTGATTTCTTCTGTGTAATACTAATCGATAGGGCCTCATTGGTAAGTGCGACAAGATCTCGTGCATTGGAACCCATGGTTATGGACCCGAATCCATTAGTATGGAACATTTTCTTTTCCAAGTGAAATCCCCTAGTATATGAAAGAGTGAAAAAGTGCTTTCGTTGTTGTGGAATAAGAAGCCTTCGTATCTTAATGCACGTATTTAATTTATTCGGAGCTATTAGAGTGGGATCCACTTTTTGGGGAATATGAGTCGAAGCAATAACAAGAATATTTCTAGTTTCATAATCCCTGGAGAGAAGGTTCACTAATAGACCTAGGGAGAAGTAATTCGACTCATTCACATCCAGATCATGAATGTTTGGAATCCATATTATGCAAGGAGACATTGCTTTTGCTAATTCGAATTGAAGGGTGATATAAAGTTGGTCTTCCTCTTCAGGCAGCATATCCATAGTTAGCGCATTCACGCTAATTAGCAGTTCCAGCTCCATATCAAGGATATCGTCACTAGCATCAATATCGTCACTAGCATCAATATCGTAACTAGCACCCATATCGTAACTAGCACCCATATTGTCAATCTCATCAATATCGATATCATCAAAACCTTTAGACTTGTTATCCAGGACCTTGTTCAGAAATACCGTAATGAAAGGAAGATAGGAGTTTTTTGCTAGGTATTTGACCAAATAAGATCGTCCAGTTCCTATAGAACCTATCACTAAAATACCCCTAGAGAGGGATAAGGCTAAGCGGAGCGAAAAGGGTTTTCCATGAGATGGGAAATGAAAACTATTAGCCCCACACGAAGTTTGTGAATAAGTGATTGTCTGATAATGAGCAAGGAATATCCGTCTTTCTGCTAAAGAGGATGTATTGAACTCATAATTCATTAGATACTTTTTATGAATGTCAACTAAGTATCGTAAGTAAATTGCTCCCGGTTGTTCAATCATTTGATAACCAGAGTCATTCTTTGATAAATGATCACTATAAGTCAGACTCAATAAAATTTGATCAATCCCTTTTTCTGTCGTTAAGGTGGAGAACTGAACGAAGAATTCTCTTCTTTCATCATCAATCGAATCACTGTTTGCAACCCAGGATTCTATTTTATCATCAATCCAGTCCCCGTTCACATTTTTTCTTTTTCTTATCACTGAATAGATCTCTTTACTTGTATGACTTAGATGTCTCGTATTTCTCGAAAAAGTGATTCGATTGATGGGATTTGGTATGATACTTATGAGATCGATGATATCGATGAGATTGATATTCAAATATTTCTTCTTAGAGCGTATTGATTTGACCCCATAAGCGGGACCACCACCCAATAGCCCCAATAGCCCCAATAGCAGAGAATCTCCTAATTGTTTCAGAACAACTAGAAAGATATTCTTTAACCAGAAAGAATTCGGTTCAGATGTAGGATACCTATCCAGAAGTTTTCGCAACTCAATCATAGATGATGGAATGATCAAAAATTTGACCTTTTCGAACTCTGTCTGTAACTCAATAGAGGCCCCGAAAACAAAGAGAAGACGTGTACAAACGAGATATGCAGCAACAAGAAGAAGGAAAAGGATTGCATAGAGGAACTCCCGAACATTTGTCAGATGTGTCGATATCAATGGTGACTCATTATTTCGATGAATCATTTCTTCGGACAGAAGAAGATTATGGAAACACTTACTCGAAATCTCACTTATCAGATTCCATTGTGGAAGACAGAATTTTTTCTGAAGAATTCGCCATGATATATCTGATCTATGCATAATATCATGAAAAATGGATACAAATTTTTGACTGCTACTTAGTATCGGCAATAGGTCTGAAAAAGTATCTAAAAATAAAAACTTTAGATATCTGTACCCTGTCAAAGTAAAGAACCATGGCATATATGTTTGGAATAGATTCCATTTTGAGAGAGTTGAATAAGCACTATCTCGTTGAAAAGTTCTATACATCTGCCCTTTCTCAACGCATTTCTTTAGACAAAGACTCCGTTTTTTCCTCTTTTCGGATGGTAAATATTTCTCAGTGTGAATCAAACCCATGTTTGAATTGAAATTGAGATACTGATACAAGTTCTTCCCTTCTGAATCAGATAGATTCATATCTGAAAGAGGTTGACAATAAGTTCTTTCAAAATTGACTATTTGTCCCTCTGTTAGAGGTGTTCCAGAAATGTCTGCGATCGAGTAAATAGCTCTACGAACGAATGGATTGGATCGACTTGGAAAATGGAAAGATTTGTACAAGTTATACGTTTCGTCACCACTTTGTGGAAAAGCCTTAGGTATGAATATGTTAGATACCTGTGACTCGATTGCTGAAATAGTATCTCTCCCCAAAAAAGCATGTTTTTTTTTACCGACGCACAAAGAAAATATTTTGTTGCGAATGAACAAGATATTGAGGAATTGTCCATACGTAAAATCATAATTATTGATACGGGCCTTTTCCACATAAAAGGGGAATCTTTTGTTACAATAGAAGCAGAAGTGATGTGGATTATTCAAGAATCGAAGTTGATTTGCTTTATAAAAAGAAGATCTCAATGAACTTCTATGAAATGATTTCACGGGATTCAGCCAATTGTATTGATCGTGGAATATCATTGAGAAATAGGAATCCGTGTTATCAAAGGATTTCCTGCGATTATTTCTAGTATGGAATGAGTCAATCATCCACTTTGGTATCTTATTGAACAAAAATGGTGATATTGTTCCTCCATTGATCAAGAATTTCGATTTTTGGCAAGTCTCATGATCATCCAATAAGAAGGGTTTCAATTTTTTCAAATGAACGATTTGAAGACCTATTGATTCTAAAAACTGTGGATCATTCGGACCTTTCAATTCATAGATGTAGATCTCGGACCTATGAATGGGGATATTCCCGAAACTGACAAACAAAAAAGGAAGTGAGTTAGACAAAAAAAGAAGCAACTTGGACAAAAAGAAACGAAGTGGCTTAGACAAATCTTTTTTGTCGATAACCTCAGACCAATCAATCGAATATTGATTAATACGTAATCGATCGAACACTACTTGAAAACGGCTCTTCTGCTCAGAAACGAAATGTTCCAAATGTTCCTGGAAATTCTTGCTCCCAGTGGACCATTTGTATCTATATGCATCAGGATCCCGATTCATGGATCTCTCGGTTCGAGAAAAAAAAATAAGAGGATCGAACCATCTCTTCTGACTCTTTTTCAAATTCGATAAATGTTGGTTGATCGTATATTTCATTAGAGTTCTATGATTCAGAGTATCCTTTCCTATTTGATCCCTTTGAATTCCATATTCGAAGTTGCGATCGGATCTATTCATTAAAAAGAATCGATTCAATACATTTCTTATGTACCTATGGGTGCTATGTTGGATTTGAATCAGATTTCGGATCAATCTATATTGATTGACTGCCTCCATTATGTTGTTGCTAGCAAATACCACTATTTTTGGTTTTGGCTCTTCCAAATCATTCCCGCAGGAGATCCGGACCCTTTTTTTTCTGATCCTTCGATAAAAAGATTCATTCTCTTCATAAAAAATAGGAAGTAGAACCAATAAAACCAATAAAGATGTCGTTTTCCATTCATACCTGGAGTTGAATACCCCATTCAAGAATTGTTTTGGATCCAATCCATAGGAATCAATAGAAAAGGCAAATCTCTTATGATACACCAGATCCGGCTCGGTTATTGATAGAGTGAATAAATCTGCCATTTCTTGAAATCTCTCTTCTGATTCAAAATCGTGGTGTAACGTGTATCCTCCCCTGTTCCGGTCATGGAATAGATGAAATAAATCAAAAAATGGATTTTTGTTCAAGAATGAAATCTTGTTGGAACTGTCCATATCCGGTTCATCCTTCGGAACCATATCACATCCCGAATCTGATGAAATAGGATGAATTGAGACGGTATTTTGTAAATACGTAATTATCTTGAATAGATTAACCATTTCTTTATTTTCCGATCGCCTGAGAAAAGAAAGATCTTGTTGTTTCTTCAACAATTTCTGATCTCTAGTGGACCTCTCAGTAGGATTCGAACCCAGATGAAGTTCTGACCATCTGTCAGAGAAAAAAGAACGAACGGATCTTGTAGGATTCCCAAGAAATTCTTCGATTTCTTCCGGAAGCAGATGATTAATCATCTGCTTCTCACGTTCCGTGAATAGCCGGGACATTGAGGAATATCCAGAAAGGCATTTCGGGAATCGGTTTGATTCTATCTCTGTTCCTTCCGTTTGAAGAAAGGAAGGATCCCAAAGAATCGATCTTTCTTTTAGTTGTTGAATCTCTCTTTGATTGATCAATGTGTGATATTCCGAATCCTCATTACTAATGGAATCAAAATGATCTCTGGATTGATCAGAAGATCCTTTCAATTGGCTAGAATCCCTTACTTGAACGAAACTAGATCTTGTGGAATCATATTGAATATTTGACGATACATTCCGTACCTTGCGAAAAAACCGATCCTTGTTTACCAACCACACATTGTCTAACCAAATCAAATTCTCTCTCGATACGTTCCTCAAAAAATCCGATTCGGGCGGATTCTTCCCCCAACTAACGAAGAGATCTTGGCGGAATTGCCACATATGAAATTGAGCACAATTTTGCAAAGAAATAGCCCACTTGTTTCTCGAGAAGAGATGGGAAACATGCTCAATATCATTTGATTGAATAGTTGACCCAGCCCCTTGTTGTTTGAAAAAACCCTCCACTTCAATTGGTATTTTTTCACGAAAAGCAGACATGAGATAACAAATCCAGTGTTTCACTAAGATTTCGAATAGTGGTCCCGAATTCAAGTTGATTCTATTTTGCCTCTTCCTCAGAGAAAGACGATCAAACAATTCCCAATCATGGTCCTTGCGGATCGGATCATCCCTATAATATACAAAGAAAAACTCCAGATATTTGAGATCTTTCTCTTTGAATAAGATCTCAATTCCAGCGACGGTTTCATTAGATATCTTACAACTAGAATCCCTCTTTTTTCCGATCCAGTCCCTCCACCACCGCGAACCCCAGTTAGATTCAGGCATGCTACACTTTTTAGTTATTGGGAGAACCCAAGTACTCTCTTTCGGATTCAGGAAAGAACTCTCATAGATCTTTTTTCCTTTTGGAAGATACAGGAGCGAAACAATCAACCTATTGATATTGGAAGACCCAACGGATTCTTCCAATGTATCATTTCTGGGTCCAATGGAATTCATAGGTATAGGAAGAAGCCCTATCAAATAGAGATTTTTTCTTTCGACCATATTTCGATTGTTAATACGATATATAAGGACCGCTACTCCAAAGAGTATTACACCCTTGATCGTGAAATATCGATTGCTTGTTGAACCCTGTGAATTGTGTGAAAGTAGGATACTCCAAATTCGGGAGTCAAAAAGTTTTATAAAACGTTCTTGGTGGAAAAAAATGTGAATGAAAGATCCCACTGAATTGAATTGGGTCCAGGAATCTAAGAAATAGTGAGAATTCTTGATCTCTCTCAATATCTCTCTCAATTCTAAAATCCAGAACTTGAATTCATGTCCTGTCATTAAATTCCTCCTGATTTATTAGAACTAAAAGAATTCCATTTAAGCATCTCATTGCTTTAGTTGAAAGATTCCATTTGAATTGGAATCTGGTCATTCACTATGACCCGCTAAGCATCCATGGCTGAATGGTTAAAGCACCCAACTCATAATTGGCGAATTCGTAGGTTCAATTCCTACTGGATGCACGCCAATGGGACCCTCCAATAAGTCTATTGGAATTAGCTCTGTATCAATGAAATCTCATCATCCATACATAACGAATTGATGTGGTATATTCATATCATACTATATGAACAGTAAGAATTAGTAGTCTTATTGAGACTAGAACTCATAGGGAATCAAATCGATTTATGGATGGAATCAGGTATGCAGTATTTACAGACAAAAGTATTCGGTTATTGGGGAAAAATCAATATACTTCTAATGTCGAATCAGGATCAACTAGGACAGAAATAAAGCATTGGGTCGAACTCTTCTTTGGTGTCAAGGTAATCGCGATGAATAGTCATCGACTTCGGGGAAAGGCTAGAAGAATGGGACCCATTATGGGACAGACAATGCATTACAGACGTATGATCATTACGCTTCAACCGGGTTATTCTATTCCACCTCTTAGAAAGAAAAGAACTTAAATCAAAATACTTAATAGCATGGCGATACATTTATACAAAACTTCTACCCCGAGCACACGCAATGGAACCGTAGACAGTCAAGTGAAATCCAATCCACGAAATAATTTGATCTATGGACAGCATCATTGTGGTAAAGGTCGTAATGCCAGAGGAATCATTACCGCAGGGCATAGAGGGGGAGGTCATAAGCGTCTATACCGTAAAATAGATTTTCGACGGAATGAAAAAGACATATATGGTAGAATCGTAACCATAGAATACGACCCGAATCGAAATGCATACATTTGTCTCATACACTATAGGGATGGTGAGAAGAGATATATTTTACATCCCAGGGGGGCTATAATTGGAGATACCATTGTTTCTGGTACAGAAGTTCCTATAAAAATGGGAAATGCCCTACCTTTGAGTGCGGTTTGAACTATTGATTTACGTAATTGGAAGTAACCAATTAGGTTTACGACGAAACCTAGAAATCGATCACTGATCCAATTTGAGTACCTCTACAGGATAGACCTCAACAGAAAACTGAAGAGTAACGGCAGCAAGTGATTGAGTTCAGTAGTTCCTCATATAAAATTATTGACTCTAGAGATATAGTAATATGGAGAAGACAAAATTGTTTCAAGCACCGACAGAACCGGAAGCGCCCCTTCTTTCAAAGAGAAGAGGACGGATTATTCACATTTCATTTGATGGTCAGAGGCGAATTGAAAGCTAAGCAGTGGTAATTCTAAAGATTCCCGGGGGGAAAAATAGAGATGTCTCCTACGTTACCCATAATATGTGGAAGTATCAACGTAATTTCATAGAGTCATTCGGTCTGAATGCTACATGAAGAACATAAGCCAGATGATGGAACGGGAAGACCTAGGATGTAGAAGATCATAACATGAGTGATTCGGCAGATTTTGATTCCTATATATCCACCCATGTGGTACTTCATTATACCATATATATAAGATCCATCTGTATAGATATCACCATCTACATCCAGAAAGCCGTATGCTTTGGAAGAAGCTTGTACAGTTTGGGAAGGGGTTTTTATTGATAAAAAAGAAGAATCTACTTCAACCGATATGCCCTTAGGCACGGCCATACATAACATAGAAATCACACTTGGAAAGGGTGGACAATTAGCTAGAGCAGCGGGTGCTGTAGCGAAACTGATTGCAAAAGAAGGGAAATCGGCCACATTAAAATTACCTTCTGGGGAGGTCCGTTTGATATCCAAAAACTGCTCAGCAACAGTCGGACAAGTGGGGAATGTTGGGGTGAACCAGAAAAGTTTGGGTAGAGCCGGATCTAAGCGTTGGCTAGGTAAGCGCCCTGTAGTAAGAGGAGTAGTTATGAACCCTGTAGACCATCCACATGGGGGTGGTGAAGGAAGGGCCCCAATTGGTAGAAAAAAACCCACAACCCCTTGGGGTTATCCTGCACTTGGAAAAAGAAGTAGAAAAAGGAATAAATATAGTGATAATTTGATTCTTCGTCGCCGTAGTAAATAGGAGAGAAAATAGAATTTCTTTCTTCGTCTTTACAAAAAAAAATAGGAGGAAGCTGTGACACGTTCACTAAAAAAAAATCCTTTTGTAGCGAATAATTTATTAAAAAAAATAAAT
